# Supplementary material for: Oligo-Carrageenan Kappa Increases Expression of Genes Encoding Proteins Involved in Photosynthesis, C, N, and S Assimilation, and Growth in Arabidopsis thaliana
Source: Int J Mol Sci. 2023 Jul 25;24(15):11894. doi: 10.3390/ijms241511894 (PMC10418774; doi:10.3390/ijms241511894)
Supplement: Supplementary file 1 [file ijms-24-11894-s001.zip]

Archive with 4 entries (4 files):
- supplementary table S1.xlsx
- supplementary table S2.xlsx
- supplementary table S3.xlsx
- supplemetary Figure S1.pdf
