# Supplementary material for: Oligo-Carrageenan Kappa Increases Expression of Genes Encoding Proteins Involved in Photosynthesis, C, N, and S Assimilation, and Growth in Arabidopsis thaliana
Source: Int J Mol Sci. 2023 Jul 25;24(15):11894. doi: 10.3390/ijms241511894 (PMC10418774; doi:10.3390/ijms241511894)
Supplement: Supplementary file 1 [file ijms-24-11894-s001.zip › supplementary table S1.xlsx]

## Sheet: sup table S1
Supplemenmtary table S1. Oligonucleotides used in RT-qPCR
Primer F	Primer R	Target gene
TCGAAGATCCGAGAGGAGTATC	GGACAGAGAGAGTTGCATTGT	AT1G20010.1
AGTGTTGAAGGAAGTGGAAGAG	GTGGCTTGTAGGCAATGAAAC	AT1G67090.1
TCTCCTCTCTCAGATCTCCTAAAC	TGTCCTGGCTTTGCTTCTAATA	AT1G48470.1
TGTTGCAGTGTCAAGGATAGG	CTGTGTTCCCACTCGTAGATTC	AT2G43750.1
