# Supplementary material for: Oligo-Carrageenan Kappa Increases Expression of Genes Encoding Proteins Involved in Photosynthesis, C, N, and S Assimilation, and Growth in Arabidopsis thaliana
Source: Int J Mol Sci. 2023 Jul 25;24(15):11894. doi: 10.3390/ijms241511894 (PMC10418774; doi:10.3390/ijms241511894)
Supplement: Supplementary file 1 [file ijms-24-11894-s001.zip › supplementary table S2.xlsx]

## Sheet: sup table S2
Supplemenmtary table S2. Descriptions of genes encoded by transcripts up and down-regulated at 12 and 24 h after OC kappa treatment
Hours after treatment	Tags	Feature	logFC	Description
12	up	AT1G72030	1.19996	| Symbols: | Acyl-CoA N-acyltransferases (NAT) superfamily protein | chr1:27110887-27111825 FORWARD LENGTH=771
12	up	AT1G74640	1.67873	| Symbols: | alpha/beta-Hydrolases superfamily protein | chr1:28032849-28034659 FORWARD LENGTH=1113
12	up	AT1G76240	5.41523	| Symbols: | Arabidopsis protein of unknown function (DUF241) | chr1:28602949-28603875 REVERSE LENGTH=927
12	up	AT4G35690	6.32085	| Symbols: | Arabidopsis protein of unknown function (DUF241) | chr4:16921886-16922740 FORWARD LENGTH=855
12	up	AT1G26761	2.46442	| Symbols: | Arabinanase/levansucrase/invertase | chr1:9250269-9251603 REVERSE LENGTH=1335
12	up	AT4G16980	2.38053	| Symbols: | arabinogalactan-protein family | chr4:9557087-9557581 FORWARD LENGTH=495
12	up	AT4G00895	1.23581	| Symbols: | ATPase, F1 complex, OSCP/delta subunit protein | chr4:381823-382398 FORWARD LENGTH=576
12	up	AT1G13650	8.49641	| Symbols: | BEST Arabidopsis thaliana protein match is: 18S pre-ribosomal assembly protein gar2-related (TAIR:AT2G03810.4); Has 3688 Blast hits to 1629 proteins in 255 species: Archae - 22; Bacteria - 222; Metazoa - 684; Fungi - 292; Plants - 62; Viruses - 14; Other Eukaryotes - 2392 (source: NCBI BLink). | chr1:4680571-4681903 REVERSE LENGTH=861
12	up	AT1G61255	7.78909	| Symbols: | BEST Arabidopsis thaliana protein match is: glycine-rich protein (TAIR:AT4G21620.2); Has 58 Blast hits to 58 proteins in 12 species: Archae - 0; Bacteria - 2; Metazoa - 0; Fungi - 0; Plants - 56; Viruses - 0; Other Eukaryotes - 0 (source: NCBI BLink). | chr1:22589260-22589691 REVERSE LENGTH=432
12	up	AT2G40435	2.04373	| Symbols: | BEST Arabidopsis thaliana protein match is: transcription regulators (TAIR:AT3G56220.1); Has 289 Blast hits to 289 proteins in 30 species: Archae - 0; Bacteria - 0; Metazoa - 0; Fungi - 0; Plants - 289; Viruses - 0; Other Eukaryotes - 0 (source: NCBI BLink). | chr2:16887048-16888407 FORWARD LENGTH=477
12	up	AT3G43580	8.43344	| Symbols: | Beta-galactosidase related protein | chr3:15502992-15503606 FORWARD LENGTH=615
12	up	AT5G60750	1.35872	| Symbols: | CAAX amino terminal protease family protein | chr5:24431072-24433199 FORWARD LENGTH=1044
12	up	AT1G54530	4.67829	| Symbols: | Calcium-binding EF hand family protein | chr1:20366505-20366888 FORWARD LENGTH=384
12	up	AT4G38810	2.90356	| Symbols: | Calcium-binding EF-hand family protein | chr4:18115607-18118860 REVERSE LENGTH=1128
12	up	AT2G47370	2.93213	| Symbols: | Calcium-dependent phosphotriesterase superfamily protein | chr2:19439130-19440281 REVERSE LENGTH=993
12	up	AT3G09450	10.2544	| Symbols: | CONTAINS InterPro DOMAIN/s: Fusaric acid resistance protein, conserved region (InterPro:IPR006726); BEST Arabidopsis thaliana protein match is: unknown protein (TAIR:AT2G28780.1); Has 503 Blast hits to 494 proteins in 215 species: Archae - 0; Bacteria - 423; Metazoa - 0; Fungi - 0; Plants - 65; Viruses - 0; Other Eukaryotes - 15 (source: NCBI BLink). | chr3:2907548-2910091 FORWARD LE…
12	up	AT2G19650	2.23742	| Symbols: | Cysteine/Histidine-rich C1 domain family protein | chr2:8493655-8495703 REVERSE LENGTH=2049
12	up	AT1G73390	1.72979	| Symbols: | Endosomal targeting BRO1-like domain-containing protein | chr1:27591079-27594148 REVERSE LENGTH=1260
12	up	AT1G76955	2.14176	| Symbols: | Expressed protein | chr1:28919172-28919536 REVERSE LENGTH=237
12	up	AT1G42960	1.35535	| Symbols: | expressed protein localized to the inner membrane of the chloroplast. | chr1:16125863-16127080 FORWARD LENGTH=507
12	up	AT3G09580	1.03719	| Symbols: | FAD/NAD(P)-binding oxidoreductase family protein | chr3:2942614-2944047 REVERSE LENGTH=1434
12	up	AT4G17840	1.73712	| Symbols: | FUNCTIONS IN: molecular_function unknown; INVOLVED IN: biological_process unknown; LOCATED IN: chloroplast, membrane; EXPRESSED IN: 23 plant structures; EXPRESSED DURING: 13 growth stages; CONTAINS InterPro DOMAIN/s: Abortive infection protein (InterPro:IPR003675); BEST Arabidopsis thaliana protein match is: unknown protein (TAIR:AT2G35260.1); Has 30201 Blast hits to 17322 proteins i…
12	up	AT5G64850	2.79837	| Symbols: | FUNCTIONS IN: molecular_function unknown; INVOLVED IN: biological_process unknown; LOCATED IN: plasma membrane; EXPRESSED IN: 22 plant structures; EXPRESSED DURING: 13 growth stages; CONTAINS InterPro DOMAIN/s: RPM1-interacting protein 4, defence response (InterPro:IPR008700); BEST Arabidopsis thaliana protein match is: unknown protein (TAIR:AT5G09960.1); Has 30201 Blast hits to 1732…
12	up	AT5G61820	2.74487	| Symbols: | FUNCTIONS IN: molecular_function unknown; INVOLVED IN: biological_process unknown; LOCATED IN: vacuole; EXPRESSED IN: 24 plant structures; EXPRESSED DURING: 15 growth stages; CONTAINS InterPro DOMAIN/s: Stress up-regulated Nod 19 (InterPro:IPR011692); Has 30201 Blast hits to 17322 proteins in 780 species: Archae - 12; Bacteria - 1396; Metazoa - 17338; Fungi - 3422; Plants - 5037; Vir…
12	up	AT2G32240	2.01805	| Symbols: | FUNCTIONS IN: molecular_function unknown; INVOLVED IN: response to cadmium ion; LOCATED IN: plasma membrane; EXPRESSED IN: 25 plant structures; EXPRESSED DURING: 13 growth stages; CONTAINS InterPro DOMAIN/s: Prefoldin (InterPro:IPR009053); BEST Arabidopsis thaliana protein match is: unknown protein (TAIR:AT1G05320.3); Has 470429 Blast hits to 168274 proteins in 4282 species: Archae -…
12	up	AT5G56100	2.74973	| Symbols: | glycine-rich protein / oleosin | chr5:22717121-22717573 FORWARD LENGTH=453
12	up	AT1G04800	3.83059	| Symbols: | glycine-rich protein | chr1:1348635-1349237 REVERSE LENGTH=603
12	up	AT4G29020	1.81238	| Symbols: | glycine-rich protein | chr4:14305032-14305508 FORWARD LENGTH=477
12	up	AT1G49975	1.16816	| Symbols: | INVOLVED IN: photosynthesis; LOCATED IN: photosystem I, chloroplast, thylakoid membrane; EXPRESSED IN: 20 plant structures; EXPRESSED DURING: 13 growth stages; CONTAINS InterPro DOMAIN/s: Photosystem I reaction centre subunit N (InterPro:IPR008796); Has 34 Blast hits to 34 proteins in 14 species: Archae - 0; Bacteria - 0; Metazoa - 0; Fungi - 0; Plants - 34; Viruses - 0; Other Eukary…
12	up	AT5G57040	1.65003	| Symbols: | Lactoylglutathione lyase / glyoxalase I family protein | chr5:23084035-23085116 REVERSE LENGTH=594
12	up	AT3G44380	1.95472	| Symbols: | Late embryogenesis abundant (LEA) hydroxyproline-rich glycoprotein family | chr3:16036254-16036814 REVERSE LENGTH=561
12	up	AT1G29700	1.39157	| Symbols: | Metallo-hydrolase/oxidoreductase superfamily protein | chr1:10385196-10386906 REVERSE LENGTH=1053
12	up	AT5G07900	1.67523	| Symbols: | Mitochondrial transcription termination factor family protein | chr5:2520188-2521405 FORWARD LENGTH=1218
12	up	AT4G32190	1.99727	| Symbols: | Myosin heavy chain-related protein | chr4:15545052-15547689 FORWARD LENGTH=2352
12	up	AT1G14345	2.19416	| Symbols: | NAD(P)-linked oxidoreductase superfamily protein | chr1:4899176-4899766 FORWARD LENGTH=591
12	up	AT1G70280	1.04914	| Symbols: | NHL domain-containing protein | chr1:26466086-26468471 REVERSE LENGTH=1530
12	up	AT1G71480	2.17447	| Symbols: | Nuclear transport factor 2 (NTF2) family protein | chr1:26932079-26933086 FORWARD LENGTH=651
12	up	AT2G42900	2.00967	| Symbols: | Plant basic secretory protein (BSP) family protein | chr2:17854599-17855429 FORWARD LENGTH=831
12	up	AT5G15430	6.71042	| Symbols: | Plant calmodulin-binding protein-related | chr5:5010180-5011616 FORWARD LENGTH=1437
12	up	AT1G10657	1.87068	| Symbols: | Plant protein 1589 of unknown function | chr1:3530652-3531522 FORWARD LENGTH=378
12	up	AT2G27385	1.00738	| Symbols: | Pollen Ole e 1 allergen and extensin family protein | chr2:11716697-11717318 REVERSE LENGTH=522
12	up	AT2G16630	5.60871	| Symbols: | Pollen Ole e 1 allergen and extensin family protein | chr2:7209286-7210872 FORWARD LENGTH=1080
12	up	AT3G16670	6.45001	| Symbols: | Pollen Ole e 1 allergen and extensin family protein | chr3:5681500-5682111 FORWARD LENGTH=465
12	up	AT5G41050	1.53134	| Symbols: | Pollen Ole e 1 allergen and extensin family protein | chr5:16433478-16434076 REVERSE LENGTH=519
12	up	AT5G15780	4.01979	| Symbols: | Pollen Ole e 1 allergen and extensin family protein | chr5:5144898-5146297 REVERSE LENGTH=1206
12	up	AT4G01883	2.05909	| Symbols: | Polyketide cyclase / dehydrase and lipid transport protein | chr4:813162-814800 FORWARD LENGTH=675
12	up	AT3G62320	6.132	| Symbols: | Polynucleotidyl transferase, ribonuclease H-like superfamily protein | chr3:23061805-23062398 REVERSE LENGTH=516
12	up	AT1G74730	1.97381	| Symbols: | Protein of unknown function (DUF1118) | chr1:28078995-28079831 FORWARD LENGTH=597
12	up	AT5G08050	2.6424	| Symbols: | Protein of unknown function (DUF1118) | chr5:2578418-2578964 FORWARD LENGTH=477
12	up	AT5G62280	5.24116	| Symbols: | Protein of unknown function (DUF1442) | chr5:25017165-25017985 FORWARD LENGTH=711
12	up	AT1G79770	9.11701	| Symbols: | Protein of unknown function (DUF1677) | chr1:30014371-30014874 FORWARD LENGTH=504
12	up	AT5G25840	2.30899	| Symbols: | Protein of unknown function (DUF1677) | chr5:9010909-9011430 REVERSE LENGTH=522
12	up	AT5G39530	2.22436	| Symbols: | Protein of unknown function (DUF1997) | chr5:15826285-15827517 REVERSE LENGTH=720
12	up	AT2G44210	1.05484	| Symbols: | Protein of Unknown Function (DUF239) | chr2:18280809-18282591 FORWARD LENGTH=1338
12	up	AT1G05540	2.37321	| Symbols: | Protein of unknown function (DUF295) | chr1:1639348-1640707 FORWARD LENGTH=1104
12	up	AT5G22390	2.88264	| Symbols: | Protein of unknown function (DUF3049) | chr5:7418383-7418991 REVERSE LENGTH=609
12	up	AT2G34170	1.45148	| Symbols: | Protein of unknown function (DUF688) | chr2:14428298-14430051 FORWARD LENGTH=1572
12	up	AT3G51760	2.29751	| Symbols: | Protein of unknown function (DUF688) | chr3:19198541-19199405 REVERSE LENGTH=780
12	up	AT5G54300	2.35498	| Symbols: | Protein of unknown function (DUF761) | chr5:22054270-22055342 REVERSE LENGTH=981
12	up	AT2G01260	1.34713	| Symbols: | Protein of unknown function (DUF789) | chr2:135494-137504 REVERSE LENGTH=1110
12	up	AT1G09310	2.21775	| Symbols: | Protein of unknown function, DUF538 | chr1:3009109-3009648 FORWARD LENGTH=540
12	up	AT1G11700	2.28308	| Symbols: | Protein of unknown function, DUF584 | chr1:3945852-3946457 FORWARD LENGTH=606
12	up	AT5G43180	2.53827	| Symbols: | Protein of unknown function, DUF599 | chr5:17336425-17337816 REVERSE LENGTH=720
12	up	AT5G25460	2.01722	| Symbols: | Protein of unknown function, DUF642 | chr5:8863430-8865394 FORWARD LENGTH=1110
12	up	AT2G21530	1.08583	| Symbols: | SMAD/FHA domain-containing protein | chr2:9219372-9220464 FORWARD LENGTH=630
12	up	AT3G16175	3.8674	| Symbols: | Thioesterase superfamily protein | chr3:5480497-5481208 FORWARD LENGTH=474
12	up	AT5G64780	2.54275	| Symbols: | Uncharacterised conserved protein UCP009193 | chr5:25900700-25901955 REVERSE LENGTH=528
12	up	AT1G16320	1.2526	| Symbols: | Uncharacterized conserved protein (DUF2358) | chr1:5580951-5581932 FORWARD LENGTH=822
12	up	AT1G50732	1.37492	| Symbols: | unknown protein. | chr1:18802781-18803263 FORWARD LENGTH=357
12	up	AT4G02920	1.87681	| Symbols: | unknown protein; BEST Arabidopsis thaliana protein match is: unknown protein (TAIR:AT1G03340.1); Has 41 Blast hits to 41 proteins in 12 species: Archae - 0; Bacteria - 0; Metazoa - 0; Fungi - 0; Plants - 41; Viruses - 0; Other Eukaryotes - 0 (source: NCBI BLink). | chr4:1292816-1294670 FORWARD LENGTH=1260
12	up	AT1G78170	2.29047	| Symbols: | unknown protein; BEST Arabidopsis thaliana protein match is: unknown protein (TAIR:AT1G22250.1); Has 66 Blast hits to 66 proteins in 11 species: Archae - 0; Bacteria - 0; Metazoa - 0; Fungi - 0; Plants - 66; Viruses - 0; Other Eukaryotes - 0 (source: NCBI BLink). | chr1:29414160-29414941 FORWARD LENGTH=666
12	up	AT1G68440	1.52964	| Symbols: | unknown protein; BEST Arabidopsis thaliana protein match is: unknown protein (TAIR:AT1G25400.2); Has 86 Blast hits to 86 proteins in 29 species: Archae - 0; Bacteria - 6; Metazoa - 27; Fungi - 11; Plants - 24; Viruses - 0; Other Eukaryotes - 18 (source: NCBI BLink). | chr1:25658115-25659035 FORWARD LENGTH=921
12	up	AT1G24577	7.59378	| Symbols: | unknown protein; BEST Arabidopsis thaliana protein match is: unknown protein (TAIR:AT1G67910.2); Has 115 Blast hits to 115 proteins in 17 species: Archae - 0; Bacteria - 0; Metazoa - 0; Fungi - 0; Plants - 115; Viruses - 0; Other Eukaryotes - 0 (source: NCBI BLink). | chr1:8712758-8712985 REVERSE LENGTH=228
12	up	AT1G26920	1.93617	| Symbols: | unknown protein; BEST Arabidopsis thaliana protein match is: unknown protein (TAIR:AT1G69760.1); Has 47 Blast hits to 47 proteins in 13 species: Archae - 0; Bacteria - 0; Metazoa - 0; Fungi - 7; Plants - 34; Viruses - 0; Other Eukaryotes - 6 (source: NCBI BLink). | chr1:9329584-9330105 FORWARD LENGTH=522
12	up	AT5G14970	1.21385	| Symbols: | unknown protein; BEST Arabidopsis thaliana protein match is: unknown protein (TAIR:AT2G14910.1); Has 579 Blast hits to 397 proteins in 95 species: Archae - 0; Bacteria - 294; Metazoa - 0; Fungi - 0; Plants - 86; Viruses - 0; Other Eukaryotes - 199 (source: NCBI BLink). | chr5:4847368-4848760 FORWARD LENGTH=1068
12	up	AT5G19190	3.93578	| Symbols: | unknown protein; BEST Arabidopsis thaliana protein match is: unknown protein (TAIR:AT3G06070.1); Has 1807 Blast hits to 1807 proteins in 277 species: Archae - 0; Bacteria - 0; Metazoa - 736; Fungi - 347; Plants - 385; Viruses - 0; Other Eukaryotes - 339 (source: NCBI BLink). | chr5:6457349-6457918 FORWARD LENGTH=465
12	up	AT5G55620	3.61053	| Symbols: | unknown protein; BEST Arabidopsis thaliana protein match is: unknown protein (TAIR:AT3G09950.1); Has 30201 Blast hits to 17322 proteins in 780 species: Archae - 12; Bacteria - 1396; Metazoa - 17338; Fungi - 3422; Plants - 5037; Viruses - 0; Other Eukaryotes - 2996 (source: NCBI BLink). | chr5:22530373-22530678 FORWARD LENGTH=306
12	up	AT1G15260	1.63584	| Symbols: | unknown protein; BEST Arabidopsis thaliana protein match is: unknown protein (TAIR:AT3G16070.1); Has 28 Blast hits to 28 proteins in 7 species: Archae - 0; Bacteria - 0; Metazoa - 0; Fungi - 0; Plants - 28; Viruses - 0; Other Eukaryotes - 0 (source: NCBI BLink). | chr1:5249834-5250370 FORWARD LENGTH=537
12	up	AT5G63350	6.88193	| Symbols: | unknown protein; BEST Arabidopsis thaliana protein match is: unknown protein (TAIR:AT3G48510.1); Has 103 Blast hits to 102 proteins in 13 species: Archae - 0; Bacteria - 0; Metazoa - 2; Fungi - 0; Plants - 101; Viruses - 0; Other Eukaryotes - 0 (source: NCBI BLink). | chr5:25380216-25381124 REVERSE LENGTH=909
12	up	AT2G40475	2.53921	| Symbols: | unknown protein; BEST Arabidopsis thaliana protein match is: unknown protein (TAIR:AT3G56260.2); Has 477 Blast hits to 219 proteins in 41 species: Archae - 0; Bacteria - 4; Metazoa - 91; Fungi - 61; Plants - 144; Viruses - 0; Other Eukaryotes - 177 (source: NCBI BLink). | chr2:16907222-16907803 REVERSE LENGTH=582
12	up	AT4G22560	3.23183	| Symbols: | unknown protein; BEST Arabidopsis thaliana protein match is: unknown protein (TAIR:AT4G12450.1); Has 380 Blast hits to 380 proteins in 21 species: Archae - 0; Bacteria - 0; Metazoa - 0; Fungi - 6; Plants - 374; Viruses - 0; Other Eukaryotes - 0 (source: NCBI BLink). | chr4:11880178-11880972 FORWARD LENGTH=795
12	up	AT4G11780	7.70188	| Symbols: | unknown protein; BEST Arabidopsis thaliana protein match is: unknown protein (TAIR:AT4G23020.2); Has 550 Blast hits to 387 proteins in 92 species: Archae - 0; Bacteria - 32; Metazoa - 132; Fungi - 122; Plants - 80; Viruses - 0; Other Eukaryotes - 184 (source: NCBI BLink). | chr4:7085970-7088212 FORWARD LENGTH=1422
12	up	AT3G59670	1.49291	| Symbols: | unknown protein; BEST Arabidopsis thaliana protein match is: unknown protein (TAIR:AT4G37440.2); Has 77 Blast hits to 77 proteins in 14 species: Archae - 0; Bacteria - 0; Metazoa - 0; Fungi - 0; Plants - 73; Viruses - 0; Other Eukaryotes - 4 (source: NCBI BLink). | chr3:22040485-22042380 FORWARD LENGTH=1554
12	up	AT3G06070	2.72932	| Symbols: | unknown protein; BEST Arabidopsis thaliana protein match is: unknown protein (TAIR:AT5G19190.1); Has 33 Blast hits to 33 proteins in 12 species: Archae - 0; Bacteria - 0; Metazoa - 1; Fungi - 0; Plants - 32; Viruses - 0; Other Eukaryotes - 0 (source: NCBI BLink). | chr3:1831305-1831846 REVERSE LENGTH=456
12	up	AT4G29905	2.76316	| Symbols: | unknown protein; BEST Arabidopsis thaliana protein match is: unknown protein (TAIR:AT5G57123.1); Has 73 Blast hits to 73 proteins in 13 species: Archae - 0; Bacteria - 0; Metazoa - 0; Fungi - 0; Plants - 73; Viruses - 0; Other Eukaryotes - 0 (source: NCBI BLink). | chr4:14627227-14627430 REVERSE LENGTH=204
12	up	AT1G22750	1.26909	| Symbols: | unknown protein; CONTAINS InterPro DOMAIN/s: Protein of unknown function DUF1475 (InterPro:IPR009943); Has 186 Blast hits to 155 proteins in 21 species: Archae - 0; Bacteria - 8; Metazoa - 3; Fungi - 0; Plants - 65; Viruses - 0; Other Eukaryotes - 110 (source: NCBI BLink). | chr1:8050911-8052714 FORWARD LENGTH=774
12	up	AT2G35830	1.32259	| Symbols: | unknown protein; FUNCTIONS IN: molecular_function unknown; INVOLVED IN: biological_process unknown; LOCATED IN: cellular_component unknown; BEST Arabidopsis thaliana protein match is: unknown protein (TAIR:AT2G35810.1). | chr2:15052302-15053160 FORWARD LENGTH=570
12	up	AT5G16030	1.9604	| Symbols: | unknown protein; FUNCTIONS IN: molecular_function unknown; INVOLVED IN: biological_process unknown; LOCATED IN: cellular_component unknown; EXPRESSED IN: 20 plant structures; EXPRESSED DURING: 13 growth stages; BEST Arabidopsis thaliana protein match is: unknown protein (TAIR:AT3G02500.1); Has 30201 Blast hits to 17322 proteins in 780 species: Archae - 12; Bacteria - 1396; Metazoa - …
12	up	AT1G52342	3.9837	| Symbols: | unknown protein; FUNCTIONS IN: molecular_function unknown; INVOLVED IN: biological_process unknown; LOCATED IN: cellular_component unknown; Has 30201 Blast hits to 17322 proteins in 780 species: Archae - 12; Bacteria - 1396; Metazoa - 17338; Fungi - 3422; Plants - 5037; Viruses - 0; Other Eukaryotes - 2996 (source: NCBI BLink). | chr1:19492440-19492703 REVERSE LENGTH=264
12	up	AT2G33180	1.67478	| Symbols: | unknown protein; FUNCTIONS IN: molecular_function unknown; INVOLVED IN: biological_process unknown; LOCATED IN: chloroplast stroma; EXPRESSED IN: 22 plant structures; EXPRESSED DURING: 13 growth stages; Has 57 Blast hits to 57 proteins in 22 species: Archae - 0; Bacteria - 8; Metazoa - 0; Fungi - 0; Plants - 35; Viruses - 0; Other Eukaryotes - 14 (source: NCBI BLink). | chr2:14066479…
12	up	AT5G42070	2.59677	| Symbols: | unknown protein; FUNCTIONS IN: molecular_function unknown; INVOLVED IN: biological_process unknown; LOCATED IN: chloroplast thylakoid membrane, chloroplast; EXPRESSED IN: 21 plant structures; EXPRESSED DURING: 13 growth stages; Has 30201 Blast hits to 17322 proteins in 780 species: Archae - 12; Bacteria - 1396; Metazoa - 17338; Fungi - 3422; Plants - 5037; Viruses - 0; Other Eukaryot…
12	up	AT2G17972	1.69205	| Symbols: | unknown protein; FUNCTIONS IN: molecular_function unknown; INVOLVED IN: biological_process unknown; LOCATED IN: chloroplast thylakoid membrane, chloroplast; EXPRESSED IN: 22 plant structures; EXPRESSED DURING: 14 growth stages; Has 34 Blast hits to 34 proteins in 17 species: Archae - 0; Bacteria - 0; Metazoa - 0; Fungi - 0; Plants - 34; Viruses - 0; Other Eukaryotes - 0 (source: NCBI…
12	up	AT5G37360	1.4692	| Symbols: | unknown protein; FUNCTIONS IN: molecular_function unknown; INVOLVED IN: biological_process unknown; LOCATED IN: chloroplast thylakoid membrane, chloroplast; EXPRESSED IN: 23 plant structures; EXPRESSED DURING: 13 growth stages; Has 1807 Blast hits to 1807 proteins in 277 species: Archae - 0; Bacteria - 0; Metazoa - 736; Fungi - 347; Plants - 385; Viruses - 0; Other Eukaryotes - 339 (…
12	up	AT1G50020	1.61267	| Symbols: | unknown protein; FUNCTIONS IN: molecular_function unknown; INVOLVED IN: biological_process unknown; LOCATED IN: chloroplast thylakoid membrane, chloroplast; EXPRESSED IN: 24 plant structures; EXPRESSED DURING: 15 growth stages; Has 72 Blast hits to 72 proteins in 27 species: Archae - 0; Bacteria - 0; Metazoa - 0; Fungi - 0; Plants - 72; Viruses - 0; Other Eukaryotes - 0 (source: NCBI…
12	up	AT2G42975	4.05652	| Symbols: | unknown protein; FUNCTIONS IN: molecular_function unknown; INVOLVED IN: biological_process unknown; LOCATED IN: chloroplast thylakoid membrane, chloroplast; Has 32 Blast hits to 32 proteins in 16 species: Archae - 0; Bacteria - 0; Metazoa - 2; Fungi - 2; Plants - 28; Viruses - 0; Other Eukaryotes - 0 (source: NCBI BLink). | chr2:17873998-17874820 FORWARD LENGTH=564
12	up	AT1G73885	1.01491	| Symbols: | unknown protein; FUNCTIONS IN: molecular_function unknown; INVOLVED IN: biological_process unknown; LOCATED IN: chloroplast thylakoid membrane, chloroplast; Has 37 Blast hits to 37 proteins in 13 species: Archae - 0; Bacteria - 0; Metazoa - 0; Fungi - 0; Plants - 37; Viruses - 0; Other Eukaryotes - 0 (source: NCBI BLink). | chr1:27786864-27787708 FORWARD LENGTH=579
12	up	AT3G56010	1.25938	| Symbols: | unknown protein; FUNCTIONS IN: molecular_function unknown; INVOLVED IN: biological_process unknown; LOCATED IN: chloroplast thylakoid membrane; EXPRESSED IN: 22 plant structures; EXPRESSED DURING: 13 growth stages; Has 25 Blast hits to 25 proteins in 12 species: Archae - 0; Bacteria - 0; Metazoa - 0; Fungi - 0; Plants - 25; Viruses - 0; Other Eukaryotes - 0 (source: NCBI BLink). | ch…
12	up	AT3G61870	1.19108	| Symbols: | unknown protein; FUNCTIONS IN: molecular_function unknown; INVOLVED IN: biological_process unknown; LOCATED IN: chloroplast, chloroplast inner membrane, chloroplast envelope; EXPRESSED IN: 23 plant structures; EXPRESSED DURING: 14 growth stages; Has 200 Blast hits to 200 proteins in 73 species: Archae - 0; Bacteria - 112; Metazoa - 0; Fungi - 0; Plants - 53; Viruses - 0; Other Eukary…
12	up	AT3G55646	9.40644	| Symbols: | unknown protein; FUNCTIONS IN: molecular_function unknown; INVOLVED IN: biological_process unknown; LOCATED IN: chloroplast; BEST Arabidopsis thaliana protein match is: unknown protein (TAIR:AT2G39855.2); Has 35333 Blast hits to 34131 proteins in 2444 species: Archae - 798; Bacteria - 22429; Metazoa - 974; Fungi - 991; Plants - 531; Viruses - 0; Other Eukaryotes - 9610 (source: NCBI …
12	up	AT3G46880	4.44621	| Symbols: | unknown protein; FUNCTIONS IN: molecular_function unknown; INVOLVED IN: biological_process unknown; LOCATED IN: chloroplast; EXPRESSED IN: 14 plant structures; EXPRESSED DURING: 9 growth stages; BEST Arabidopsis thaliana protein match is: unknown protein (TAIR:AT5G59080.1); Has 51 Blast hits to 51 proteins in 8 species: Archae - 0; Bacteria - 0; Metazoa - 0; Fungi - 0; Plants - 51; V…
12	up	AT1G51080	1.99994	| Symbols: | unknown protein; FUNCTIONS IN: molecular_function unknown; INVOLVED IN: biological_process unknown; LOCATED IN: chloroplast; EXPRESSED IN: 15 plant structures; EXPRESSED DURING: 11 growth stages; Has 101 Blast hits to 98 proteins in 44 species: Archae - 0; Bacteria - 0; Metazoa - 38; Fungi - 10; Plants - 27; Viruses - 0; Other Eukaryotes - 26 (source: NCBI BLink). | chr1:18929883-189…
12	up	AT4G33666	4.23107	| Symbols: | unknown protein; FUNCTIONS IN: molecular_function unknown; INVOLVED IN: biological_process unknown; LOCATED IN: chloroplast; EXPRESSED IN: 19 plant structures; EXPRESSED DURING: 11 growth stages; Has 30201 Blast hits to 17322 proteins in 780 species: Archae - 12; Bacteria - 1396; Metazoa - 17338; Fungi - 3422; Plants - 5037; Viruses - 0; Other Eukaryotes - 2996 (source: NCBI BLink). …
12	up	AT5G62140	1.61496	| Symbols: | unknown protein; FUNCTIONS IN: molecular_function unknown; INVOLVED IN: biological_process unknown; LOCATED IN: chloroplast; EXPRESSED IN: 19 plant structures; EXPRESSED DURING: 13 growth stages; Has 60 Blast hits to 60 proteins in 24 species: Archae - 0; Bacteria - 14; Metazoa - 0; Fungi - 0; Plants - 45; Viruses - 0; Other Eukaryotes - 1 (source: NCBI BLink). | chr5:24954563-249553…
12	up	AT1G20070	3.50016	| Symbols: | unknown protein; FUNCTIONS IN: molecular_function unknown; INVOLVED IN: biological_process unknown; LOCATED IN: chloroplast; EXPRESSED IN: 20 plant structures; EXPRESSED DURING: 11 growth stages; Has 26 Blast hits to 26 proteins in 9 species: Archae - 0; Bacteria - 0; Metazoa - 0; Fungi - 2; Plants - 24; Viruses - 0; Other Eukaryotes - 0 (source: NCBI BLink). | chr1:6958244-6958825 R…
12	up	AT4G03150	2.11154	| Symbols: | unknown protein; FUNCTIONS IN: molecular_function unknown; INVOLVED IN: biological_process unknown; LOCATED IN: chloroplast; EXPRESSED IN: 20 plant structures; EXPRESSED DURING: 13 growth stages; Has 30201 Blast hits to 17322 proteins in 780 species: Archae - 12; Bacteria - 1396; Metazoa - 17338; Fungi - 3422; Plants - 5037; Viruses - 0; Other Eukaryotes - 2996 (source: NCBI BLink). …
12	up	AT2G35260	1.5614	| Symbols: | unknown protein; FUNCTIONS IN: molecular_function unknown; INVOLVED IN: biological_process unknown; LOCATED IN: chloroplast; EXPRESSED IN: 21 plant structures; EXPRESSED DURING: 13 growth stages; BEST Arabidopsis thaliana protein match is: unknown protein (TAIR:AT4G17840.1); Has 42 Blast hits to 42 proteins in 14 species: Archae - 0; Bacteria - 0; Metazoa - 0; Fungi - 0; Plants - 42;…
12	up	AT4G38225	1.17775	| Symbols: | unknown protein; FUNCTIONS IN: molecular_function unknown; INVOLVED IN: biological_process unknown; LOCATED IN: chloroplast; EXPRESSED IN: 21 plant structures; EXPRESSED DURING: 13 growth stages; Has 35333 Blast hits to 34131 proteins in 2444 species: Archae - 798; Bacteria - 22429; Metazoa - 974; Fungi - 991; Plants - 531; Viruses - 0; Other Eukaryotes - 9610 (source: NCBI BLink). |…
12	up	AT1G44920	1.15531	| Symbols: | unknown protein; FUNCTIONS IN: molecular_function unknown; INVOLVED IN: biological_process unknown; LOCATED IN: chloroplast; EXPRESSED IN: 22 plant structures; EXPRESSED DURING: 13 growth stages; CONTAINS InterPro DOMAIN/s: Protein of unknown function DUF3054 (InterPro:IPR021414); Has 246 Blast hits to 246 proteins in 119 species: Archae - 14; Bacteria - 181; Metazoa - 0; Fungi - 0; …
12	up	AT4G13220	1.86039	| Symbols: | unknown protein; FUNCTIONS IN: molecular_function unknown; INVOLVED IN: biological_process unknown; LOCATED IN: chloroplast; EXPRESSED IN: 22 plant structures; EXPRESSED DURING: 13 growth stages; Has 27 Blast hits to 27 proteins in 10 species: Archae - 0; Bacteria - 0; Metazoa - 0; Fungi - 0; Plants - 27; Viruses - 0; Other Eukaryotes - 0 (source: NCBI BLink). | chr4:7674431-7675275 …
12	up	AT2G44870	1.21725	| Symbols: | unknown protein; FUNCTIONS IN: molecular_function unknown; INVOLVED IN: biological_process unknown; LOCATED IN: chloroplast; EXPRESSED IN: 22 plant structures; EXPRESSED DURING: 15 growth stages; Has 39 Blast hits to 39 proteins in 18 species: Archae - 0; Bacteria - 2; Metazoa - 0; Fungi - 0; Plants - 37; Viruses - 0; Other Eukaryotes - 0 (source: NCBI BLink). | chr2:18503250-1850442…
12	up	AT5G52960	1.0234	| Symbols: | unknown protein; FUNCTIONS IN: molecular_function unknown; INVOLVED IN: biological_process unknown; LOCATED IN: chloroplast; EXPRESSED IN: 23 plant structures; EXPRESSED DURING: 13 growth stages; CONTAINS InterPro DOMAIN/s: Protein of unknown function DUF3143 (InterPro:IPR021489); Has 1807 Blast hits to 1807 proteins in 277 species: Archae - 0; Bacteria - 0; Metazoa - 736; Fungi - 34…
12	up	AT4G24090	1.08058	| Symbols: | unknown protein; FUNCTIONS IN: molecular_function unknown; INVOLVED IN: biological_process unknown; LOCATED IN: chloroplast; EXPRESSED IN: 23 plant structures; EXPRESSED DURING: 13 growth stages; Has 144 Blast hits to 142 proteins in 73 species: Archae - 3; Bacteria - 62; Metazoa - 7; Fungi - 13; Plants - 44; Viruses - 0; Other Eukaryotes - 15 (source: NCBI BLink). | chr4:12512742-12…
12	up	AT1G32520	1.65123	| Symbols: | unknown protein; FUNCTIONS IN: molecular_function unknown; INVOLVED IN: biological_process unknown; LOCATED IN: chloroplast; EXPRESSED IN: 24 plant structures; EXPRESSED DURING: 15 growth stages; Has 143 Blast hits to 142 proteins in 34 species: Archae - 0; Bacteria - 0; Metazoa - 39; Fungi - 0; Plants - 56; Viruses - 0; Other Eukaryotes - 48 (source: NCBI BLink). | chr1:11758422-117…
12	up	AT5G63040	1.61902	| Symbols: | unknown protein; FUNCTIONS IN: molecular_function unknown; INVOLVED IN: biological_process unknown; LOCATED IN: chloroplast; EXPRESSED IN: 25 plant structures; EXPRESSED DURING: 15 growth stages; BEST Arabidopsis thaliana protein match is: unknown protein (TAIR:AT1G48460.1); Has 30201 Blast hits to 17322 proteins in 780 species: Archae - 12; Bacteria - 1396; Metazoa - 17338; Fungi - …
12	up	AT3G23450	1.73726	| Symbols: | unknown protein; FUNCTIONS IN: molecular_function unknown; INVOLVED IN: biological_process unknown; LOCATED IN: endomembrane system; EXPRESSED IN: 14 plant structures; EXPRESSED DURING: 8 growth stages; Has 694543 Blast hits to 47111 proteins in 2535 species: Archae - 1794; Bacteria - 163056; Metazoa - 258989; Fungi - 49151; Plants - 70496; Viruses - 8919; Other Eukaryotes - 142138 (…
12	up	AT1G11850	3.04728	| Symbols: | unknown protein; FUNCTIONS IN: molecular_function unknown; INVOLVED IN: biological_process unknown; LOCATED IN: endomembrane system; EXPRESSED IN: 19 plant structures; EXPRESSED DURING: 12 growth stages; Has 84259 Blast hits to 16502 proteins in 1194 species: Archae - 107; Bacteria - 41190; Metazoa - 21798; Fungi - 3523; Plants - 7569; Viruses - 886; Other Eukaryotes - 9186 (source: …
12	up	AT3G27770	1.11634	| Symbols: | unknown protein; FUNCTIONS IN: molecular_function unknown; INVOLVED IN: biological_process unknown; LOCATED IN: endomembrane system; EXPRESSED IN: 22 plant structures; EXPRESSED DURING: 13 growth stages; BEST Arabidopsis thaliana protein match is: unknown protein (TAIR:AT5G62960.1); Has 158 Blast hits to 157 proteins in 21 species: Archae - 0; Bacteria - 0; Metazoa - 13; Fungi - 0; P…
12	up	AT1G06980	3.53393	| Symbols: | unknown protein; FUNCTIONS IN: molecular_function unknown; INVOLVED IN: biological_process unknown; LOCATED IN: endomembrane system; EXPRESSED IN: sepal, male gametophyte, carpel; EXPRESSED DURING: 4 anthesis; BEST Arabidopsis thaliana protein match is: unknown protein (TAIR:AT2G30230.1); Has 159 Blast hits to 159 proteins in 13 species: Archae - 0; Bacteria - 0; Metazoa - 0; Fungi -…
12	up	AT4G06534	7.71029	| Symbols: | unknown protein; FUNCTIONS IN: molecular_function unknown; INVOLVED IN: biological_process unknown; LOCATED IN: endomembrane system; Has 22 Blast hits to 22 proteins in 8 species: Archae - 0; Bacteria - 0; Metazoa - 0; Fungi - 0; Plants - 22; Viruses - 0; Other Eukaryotes - 0 (source: NCBI BLink). | chr4:3356870-3358087 FORWARD LENGTH=1218
12	up	AT5G52420	1.4946	| Symbols: | unknown protein; FUNCTIONS IN: molecular_function unknown; INVOLVED IN: biological_process unknown; LOCATED IN: endoplasmic reticulum; EXPRESSED IN: 24 plant structures; EXPRESSED DURING: 13 growth stages; BEST Arabidopsis thaliana protein match is: unknown protein (TAIR:AT5G23920.1); Has 30201 Blast hits to 17322 proteins in 780 species: Archae - 12; Bacteria - 1396; Metazoa - 17338…
12	up	AT3G22530	1.8103	| Symbols: | unknown protein; FUNCTIONS IN: molecular_function unknown; INVOLVED IN: biological_process unknown; LOCATED IN: plasma membrane; EXPRESSED IN: 25 plant structures; EXPRESSED DURING: 15 growth stages; BEST Arabidopsis thaliana protein match is: unknown protein (TAIR:AT4G14830.1); Has 77 Blast hits to 77 proteins in 12 species: Archae - 0; Bacteria - 0; Metazoa - 0; Fungi - 0; Plants -…
12	up	AT5G66580	3.01199	| Symbols: | unknown protein; FUNCTIONS IN: molecular_function unknown; INVOLVED IN: N-terminal protein myristoylation; LOCATED IN: cellular_component unknown; BEST Arabidopsis thaliana protein match is: unknown protein (TAIR:AT3G50800.1); Has 1807 Blast hits to 1807 proteins in 277 species: Archae - 0; Bacteria - 0; Metazoa - 736; Fungi - 347; Plants - 385; Viruses - 0; Other Eukaryotes - 339 (s…
12	up	AT4G29110	2.43057	| Symbols: | unknown protein; FUNCTIONS IN: molecular_function unknown; INVOLVED IN: response to chitin; LOCATED IN: vacuole; BEST Arabidopsis thaliana protein match is: unknown protein (TAIR:AT1G52140.1); Has 109 Blast hits to 109 proteins in 16 species: Archae - 0; Bacteria - 0; Metazoa - 0; Fungi - 0; Plants - 109; Viruses - 0; Other Eukaryotes - 0 (source: NCBI BLink). | chr4:14348866-1434946…
12	up	AT2G04039	1.74166	| Symbols: | unknown protein; FUNCTIONS IN: molecular_function unknown; LOCATED IN: chloroplast; EXPRESSED IN: 21 plant structures; EXPRESSED DURING: 13 growth stages; CONTAINS InterPro DOMAIN/s: Protein of unknown function DUF2996 (InterPro:IPR021374); Has 38 Blast hits to 38 proteins in 13 species: Archae - 0; Bacteria - 0; Metazoa - 0; Fungi - 0; Plants - 38; Viruses - 0; Other Eukaryotes - 0 …
12	up	AT1G01810	6.95437	| Symbols: | unknown protein; Has 12 Blast hits to 12 proteins in 5 species: Archae - 0; Bacteria - 0; Metazoa - 5; Fungi - 0; Plants - 7; Viruses - 0; Other Eukaryotes - 0 (source: NCBI BLink). | chr1:295242-295724 FORWARD LENGTH=483
12	up	AT3G25590	1.25693	| Symbols: | unknown protein; Has 149 Blast hits to 140 proteins in 44 species: Archae - 0; Bacteria - 6; Metazoa - 40; Fungi - 6; Plants - 39; Viruses - 0; Other Eukaryotes - 58 (source: NCBI BLink). | chr3:9302271-9303542 FORWARD LENGTH=1272
12	up	AT3G06145	1.77586	| Symbols: | unknown protein; Has 15 Blast hits to 15 proteins in 7 species: Archae - 0; Bacteria - 0; Metazoa - 0; Fungi - 0; Plants - 15; Viruses - 0; Other Eukaryotes - 0 (source: NCBI BLink). | chr3:1860118-1860618 REVERSE LENGTH=501
12	up	AT1G15830	4.04432	| Symbols: | unknown protein; Has 165982 Blast hits to 57214 proteins in 2459 species: Archae - 263; Bacteria - 44622; Metazoa - 55751; Fungi - 10656; Plants - 17613; Viruses - 2527; Other Eukaryotes - 34550 (source: NCBI BLink). | chr1:5448726-5450177 FORWARD LENGTH=1452
12	up	AT5G60260	7.18633	| Symbols: | unknown protein; Has 1807 Blast hits to 1807 proteins in 277 species: Archae - 0; Bacteria - 0; Metazoa - 736; Fungi - 347; Plants - 385; Viruses - 0; Other Eukaryotes - 339 (source: NCBI BLink). | chr5:24255434-24256285 REVERSE LENGTH=369
12	up	AT5G19970	2.06914	| Symbols: | unknown protein; Has 1807 Blast hits to 1807 proteins in 277 species: Archae - 0; Bacteria - 0; Metazoa - 736; Fungi - 347; Plants - 385; Viruses - 0; Other Eukaryotes - 339 (source: NCBI BLink). | chr5:6747550-6748641 FORWARD LENGTH=1092
12	up	AT4G24700	3.0639	| Symbols: | unknown protein; Has 20 Blast hits to 20 proteins in 7 species: Archae - 0; Bacteria - 0; Metazoa - 0; Fungi - 0; Plants - 20; Viruses - 0; Other Eukaryotes - 0 (source: NCBI BLink). | chr4:12744807-12745238 REVERSE LENGTH=432
12	up	AT1G58070	3.04406	| Symbols: | unknown protein; Has 286 Blast hits to 266 proteins in 81 species: Archae - 2; Bacteria - 25; Metazoa - 90; Fungi - 19; Plants - 78; Viruses - 4; Other Eukaryotes - 68 (source: NCBI BLink). | chr1:21502968-21503822 FORWARD LENGTH=855
12	up	AT1G21500	2.5886	| Symbols: | unknown protein; Has 29 Blast hits to 29 proteins in 12 species: Archae - 0; Bacteria - 0; Metazoa - 0; Fungi - 2; Plants - 27; Viruses - 0; Other Eukaryotes - 0 (source: NCBI BLink). | chr1:7530047-7530954 REVERSE LENGTH=381
12	up	AT1G78995	1.28397	| Symbols: | unknown protein; Has 30201 Blast hits to 17322 proteins in 780 species: Archae - 12; Bacteria - 1396; Metazoa - 17338; Fungi - 3422; Plants - 5037; Viruses - 0; Other Eukaryotes - 2996 (source: NCBI BLink). | chr1:29715433-29716079 REVERSE LENGTH=480
12	up	AT4G33660	1.54896	| Symbols: | unknown protein; Has 30201 Blast hits to 17322 proteins in 780 species: Archae - 12; Bacteria - 1396; Metazoa - 17338; Fungi - 3422; Plants - 5037; Viruses - 0; Other Eukaryotes - 2996 (source: NCBI BLink). | chr4:16167470-16167822 REVERSE LENGTH=231
12	up	AT4G40045	1.06758	| Symbols: | unknown protein; Has 30201 Blast hits to 17322 proteins in 780 species: Archae - 12; Bacteria - 1396; Metazoa - 17338; Fungi - 3422; Plants - 5037; Viruses - 0; Other Eukaryotes - 2996 (source: NCBI BLink). | chr4:18559926-18560348 REVERSE LENGTH=423
12	up	AT5G54585	10.4544	| Symbols: | unknown protein; Has 30201 Blast hits to 17322 proteins in 780 species: Archae - 12; Bacteria - 1396; Metazoa - 17338; Fungi - 3422; Plants - 5037; Viruses - 0; Other Eukaryotes - 2996 (source: NCBI BLink). | chr5:22175688-22176509 FORWARD LENGTH=399
12	up	AT5G57345	3.01185	| Symbols: | unknown protein; Has 30201 Blast hits to 17322 proteins in 780 species: Archae - 12; Bacteria - 1396; Metazoa - 17338; Fungi - 3422; Plants - 5037; Viruses - 0; Other Eukaryotes - 2996 (source: NCBI BLink). | chr5:23229562-23230587 REVERSE LENGTH=567
12	up	AT5G24570	2.90496	| Symbols: | unknown protein; Has 30201 Blast hits to 17322 proteins in 780 species: Archae - 12; Bacteria - 1396; Metazoa - 17338; Fungi - 3422; Plants - 5037; Viruses - 0; Other Eukaryotes - 2996 (source: NCBI BLink). | chr5:8405814-8406026 REVERSE LENGTH=213
12	up	AT3G56290	4.26725	| Symbols: | unknown protein; Has 39 Blast hits to 39 proteins in 15 species: Archae - 0; Bacteria - 0; Metazoa - 0; Fungi - 0; Plants - 39; Viruses - 0; Other Eukaryotes - 0 (source: NCBI BLink). | chr3:20878743-20879541 REVERSE LENGTH=522
12	up	AT3G27050	2.08794	| Symbols: | unknown protein; Has 43 Blast hits to 43 proteins in 17 species: Archae - 0; Bacteria - 0; Metazoa - 0; Fungi - 0; Plants - 40; Viruses - 0; Other Eukaryotes - 3 (source: NCBI BLink). | chr3:9978286-9979636 REVERSE LENGTH=549
12	up	AT3G50685	1.59622	| Symbols: | unknown protein; Has 52 Blast hits to 46 proteins in 20 species: Archae - 0; Bacteria - 0; Metazoa - 0; Fungi - 0; Plants - 45; Viruses - 0; Other Eukaryotes - 7 (source: NCBI BLink). | chr3:18834272-18834748 REVERSE LENGTH=477
12	up	AT3G01060	4.5624	| Symbols: | unknown protein; Has 640 Blast hits to 638 proteins in 201 species: Archae - 0; Bacteria - 293; Metazoa - 0; Fungi - 71; Plants - 72; Viruses - 0; Other Eukaryotes - 204 (source: NCBI BLink). | chr3:16831-18782 REVERSE LENGTH=1368
12	up	AT1G05894	6.26601	| Symbols: | unknown protein; LOCATED IN: chloroplast; BEST Arabidopsis thaliana protein match is: unknown protein (TAIR:AT2G31480.1); Has 35333 Blast hits to 34131 proteins in 2444 species: Archae - 798; Bacteria - 22429; Metazoa - 974; Fungi - 991; Plants - 531; Viruses - 0; Other Eukaryotes - 9610 (source: NCBI BLink). | chr1:1784831-1786204 FORWARD LENGTH=1374
12	up	AT2G43945	1.54454	| Symbols: | unknown protein; LOCATED IN: chloroplast; BEST Arabidopsis thaliana protein match is: unknown protein (TAIR:AT3G59870.1); Has 292 Blast hits to 292 proteins in 84 species: Archae - 0; Bacteria - 122; Metazoa - 0; Fungi - 0; Plants - 46; Viruses - 0; Other Eukaryotes - 124 (source: NCBI BLink). | chr2:18197995-18199988 REVERSE LENGTH=870
12	up	AT5G02710	1.30987	| Symbols: | unknown protein; LOCATED IN: chloroplast; EXPRESSED IN: 21 plant structures; EXPRESSED DURING: 13 growth stages; CONTAINS InterPro DOMAIN/s: Uncharacterised protein family UPF0153 (InterPro:IPR005358); Has 240 Blast hits to 240 proteins in 73 species: Archae - 10; Bacteria - 110; Metazoa - 0; Fungi - 0; Plants - 25; Viruses - 0; Other Eukaryotes - 95 (source: NCBI BLink). | chr5:6126…
12	up	AT2G21960	1.78739	| Symbols: | unknown protein; LOCATED IN: chloroplast; EXPRESSED IN: 22 plant structures; EXPRESSED DURING: 13 growth stages; BEST Arabidopsis thaliana protein match is: unknown protein (TAIR:AT1G56180.1); Has 224 Blast hits to 222 proteins in 59 species: Archae - 0; Bacteria - 65; Metazoa - 0; Fungi - 0; Plants - 134; Viruses - 0; Other Eukaryotes - 25 (source: NCBI BLink). | chr2:9354990-935695…
12	up	AT1G62250	1.90709	| Symbols: | unknown protein; LOCATED IN: chloroplast; EXPRESSED IN: 23 plant structures; EXPRESSED DURING: 15 growth stages; Has 30 Blast hits to 30 proteins in 13 species: Archae - 0; Bacteria - 0; Metazoa - 0; Fungi - 0; Plants - 30; Viruses - 0; Other Eukaryotes - 0 (source: NCBI BLink). | chr1:22995615-22997003 REVERSE LENGTH=804
12	up	AT3G12345	2.2478	| Symbols: | unknown protein; LOCATED IN: chloroplast; Has 35333 Blast hits to 34131 proteins in 2444 species: Archae - 798; Bacteria - 22429; Metazoa - 974; Fungi - 991; Plants - 531; Viruses - 0; Other Eukaryotes - 9610 (source: NCBI BLink). | chr3:3930333-3930893 REVERSE LENGTH=561
12	up	AT1G65295	1.37526	| Symbols: | unknown protein; LOCATED IN: endomembrane system; EXPRESSED IN: 22 plant structures; EXPRESSED DURING: 13 growth stages; BEST Arabidopsis thaliana protein match is: unknown protein (TAIR:AT5G01015.1); Has 90 Blast hits to 90 proteins in 15 species: Archae - 0; Bacteria - 0; Metazoa - 0; Fungi - 0; Plants - 90; Viruses - 0; Other Eukaryotes - 0 (source: NCBI BLink). | chr1:24251567-24…
12	up	AT1G62480	1.94116	| Symbols: | Vacuolar calcium-binding protein-related | chr1:23128799-23129548 FORWARD LENGTH=459
12	up	AT4G33560	1.82906	| Symbols: | Wound-responsive family protein | chr4:16135465-16135752 FORWARD LENGTH=288
12	up	AT5G54630	1.31117	| Symbols: | zinc finger protein-related | chr5:22192607-22194260 REVERSE LENGTH=1419
12	up	AT5G35490	3.84306	| Symbols: ATMRU1, MRU1 | mto 1 responding up 1 | chr5:13690045-13690221 FORWARD LENGTH=177
12	up	AT1G49510	1.10197	| Symbols: emb1273 | embryo defective 1273 | chr1:18327026-18328147 FORWARD LENGTH=723
12	up	AT5G63050	1.45915	| Symbols: EMB2759 | embryo defective 2759 | chr5:25293109-25294799 FORWARD LENGTH=1038
12	up	AT5G17170	1.27176	| Symbols: ENH1 | rubredoxin family protein | chr5:5649335-5650975 FORWARD LENGTH=816
12	up	AT2G06520	2.2021	| Symbols: PSBX | photosystem II subunit X | chr2:2587868-2588218 REVERSE LENGTH=351
12	up	AT5G63780	1.04244	| Symbols: SHA1 | RING/FYVE/PHD zinc finger superfamily protein | chr5:25525160-25526446 FORWARD LENGTH=1104
12	up	AT1G56580	1.47038	| Symbols: SVB | Protein of unknown function, DUF538 | chr1:21198402-21198902 REVERSE LENGTH=501
12	up	AT1G04530	2.14424	| Symbols: TPR4 | Tetratricopeptide repeat (TPR)-like superfamily protein | chr1:1234456-1235895 REVERSE LENGTH=933
12	up	AT5G59920	1.9747	| Symbols: ULI3 | Cysteine/Histidine-rich C1 domain family protein | chr5:24128756-24130888 FORWARD LENGTH=2133
12	up	AT1G17255	6.89539	antisense_long_noncoding_rna
12	up	AT3G26818	5.75435	MICRORNA169M, MIR169M, Encodes a microRNA that targets several HAP2 family members. MicroRNAs are regulatory RNAs with a mature length of ~21-nucleotides that are processed from hairpin precursors by Dicer-like enzymes. MicroRNAs can negatively regulate gene expression by attenuating translation or by directing mRNA cleavage.Mature sequence: UAGCCAAGGAUGACUUGCCUG
12	up	AT1G66173	6.82769	non coding RNA
12	up	AT1G28920	6.00656	pre-tRNA tRNA-Pro (anticodon: TGG);(source:Araport11, TAIR10)
12	up	AT5G41900	3.4211	RecName: Full=(Lyso)-N-acylphosphatidylethanolamine lipase; AltName: Full=Alpha/beta hydrolase domain-containing protein 4; Short=Abhydrolase domain-containing protein 4; AltName: Full=Alpha/beta-hydrolase 4
12	up	AT1G12570	2.30086	RecName: Full=(R)-mandelonitrile lyase 1; AltName: Full=Hydroxynitrile lyase 1; Short=(R)-oxynitrilase 1; Flags: Precursor
12	up	AT2G23600	2.2316	RecName: Full=(S)-hydroxynitrile lyase; AltName: Full=(S)-acetone-cyanohydrin lyase; AltName: Full=Oxynitrilase
12	up	AT5G20160	1.70101	RecName: Full=13 kDa ribonucleoprotein-associated protein
12	up	AT2G45180	2.62991	RecName: Full=14 kDa proline-rich protein DC2.15; Flags: Precursor
12	up	AT4G14210	1.28926	RecName: Full=15-cis-phytoene desaturase, chloroplastic/chromoplastic; AltName: Full=Phytoene dehydrogenase; AltName: Full=Phytoene desaturase; Flags: Precursor
12	up	AT3G04870	1.56937	RecName: Full=15-cis-phytoene desaturase, chloroplastic/chromoplastic; AltName: Full=Phytoene dehydrogenase; AltName: Full=Phytoene desaturase; Flags: Precursor
12	up	AT5G43450	1.83011	RecName: Full=1-aminocyclopropane-1-carboxylate oxidase homolog 10
12	up	AT1G04350	1.30162	RecName: Full=1-aminocyclopropane-1-carboxylate oxidase homolog 6
12	up	AT1G62380	1.53041	RecName: Full=1-aminocyclopropane-1-carboxylate oxidase; Short=ACC oxidase; AltName: Full=Ethylene-forming enzyme; Short=EFE
12	up	AT1G62960	1.57792	RecName: Full=1-aminocyclopropane-1-carboxylate synthase; Short=ACC synthase; AltName: Full=S-adenosyl-L-methionine methylthioadenosine-lyase
12	up	AT4G15560	1.64308	RecName: Full=1-deoxy-D-xylulose-5-phosphate synthase; AltName: Full=1-deoxyxylulose-5-phosphate synthase; Short=DXP synthase; Short=DXPS
12	up	AT3G47290	1.19183	RecName: Full=1-phosphatidylinositol 4,5-bisphosphate phosphodiesterase delta-3; AltName: Full=Phosphoinositide phospholipase C-delta-3; AltName: Full=Phospholipase C-delta-3; Short=PLC-delta-3
12	up	AT4G38690	1.85644	RecName: Full=1-phosphatidylinositol phosphodiesterase; AltName: Full=Phosphatidylinositol diacylglycerol-lyase; AltName: Full=Phosphatidylinositol-specific phospholipase C; Short=PI-PLC; Flags: Precursor
12	up	AT1G60600	1.0803	RecName: Full=2-carboxy-1,4-naphthoquinone phytyltransferase, chloroplastic; AltName: Full=1,4-dihydroxy-2-naphthoate phytyltransferase; AltName: Full=1,4-dihydroxy-2-naphthoate polyprenyltransferase; AltName: Full=Protein ABERRANT CHLOROPLAST DEVELOPMENT 4; AltName: Full=menA-like protein; Short=AtMENA; Flags: Precursor
12	up	AT1G13820	1.05263	RecName: Full=2-hydroxy-6-oxononadienedioate/2-hydroxy-6-oxononatrienedioate hydrolase; AltName: Full=2-hydroxy-6-ketonona-2,4-diene-1,9-dioic acid 5,6-hydrolase; AltName: Full=2-hydroxy-6-oxonona-2,4,7-triene-1,9-dioic acid 5,6-hydrolase; AltName: Full=2-hydroxy-6-oxonona-2,4-diene-1,9-dioic acid 5,6-hydrolase
12	up	AT4G25290	1.73132	RecName: Full=2-hydroxy-6-oxononadienedioate/2-hydroxy-6-oxononatrienedioate hydrolase; AltName: Full=2-hydroxy-6-ketonona-2,4-diene-1,9-dioic acid 5,6-hydrolase; AltName: Full=2-hydroxy-6-oxonona-2,4,7-triene-1,9-dioic acid 5,6-hydrolase; AltName: Full=2-hydroxy-6-oxonona-2,4-diene-1,9-dioic acid 5,6-hydrolase
12	up	AT2G26800	1.59466	RecName: Full=2-isopropylmalate synthase; AltName: Full=Alpha-IPM synthase; AltName: Full=Alpha-isopropylmalate synthase
12	up	AT4G03070	1.83707	RecName: Full=2-oxoglutarate-dependent dioxygenase AOP3
12	up	AT3G52150	1.44589	RecName: Full=30S ribosomal protein 2, chloroplastic; AltName: Full=Chloroplastic small ribosomal subunit protein cS22; AltName: Full=Plastid-specific 30S ribosomal protein 2, chloroplastic; Short=PSRP-2; Flags: Precursor
12	up	AT3G23700	1.22404	RecName: Full=30S ribosomal protein S1
12	up	AT1G12800	1.42195	RecName: Full=30S Ribosomal protein S1
12	up	AT3G22300	1.03057	RecName: Full=30S ribosomal protein S10
12	up	AT3G13120	1.41126	RecName: Full=30S ribosomal protein S10
12	up	AT5G14320	1.32475	RecName: Full=30S ribosomal protein S13
12	up	AT1G79850	1.38356	RecName: Full=30S ribosomal protein S17
12	up	AT3G15190	1.473	RecName: Full=30S ribosomal protein S20
12	up	AT3G27160	1.47217	RecName: Full=30S ribosomal protein S21
12	up	AT2G38140	1.32402	RecName: Full=30S ribosomal protein S31, chloroplastic; AltName: Full=Plastid-specific 30S ribosomal protein 4; Short=PSRP-4; Flags: Precursor
12	up	AT2G33800	1.062	RecName: Full=30S ribosomal protein S5
12	up	AT1G64510	1.95206	RecName: Full=30S ribosomal protein S6
12	up	AT5G52190	1.10666	RecName: Full=3-hexulose-6-phosphate isomerase; AltName: Full=6-phospho-3-hexuloisomerase; Short=PHI
12	up	AT2G26250	1.71807	RecName: Full=3-ketoacyl-CoA synthase 10; Short=KCS-10; AltName: Full=Protein FIDDLEHEAD; AltName: Full=Very long-chain fatty acid condensing enzyme 10; Short=VLCFA condensing enzyme 10
12	up	AT5G04530	1.33032	RecName: Full=3-ketoacyl-CoA synthase 19; Short=KCS-19; AltName: Full=Very long-chain fatty acid condensing enzyme 19; Short=VLCFA condensing enzyme 19
12	up	AT1G07720	1.5952	RecName: Full=3-ketoacyl-CoA synthase 3; Short=KCS-3; AltName: Full=Very long-chain fatty acid condensing enzyme 3; Short=VLCFA condensing enzyme 3; Flags: Precursor
12	up	AT2G16280	1.47202	RecName: Full=3-ketoacyl-CoA synthase 9; Short=KCS-9; AltName: Full=Very long-chain fatty acid condensing enzyme 9; Short=VLCFA condensing enzyme 9
12	up	AT5G16010	1.66901	RecName: Full=3-oxo-5-alpha-steroid 4-dehydrogenase 1; AltName: Full=SR type 1; AltName: Full=Steroid 5-alpha-reductase 1; Short=S5AR 1
12	up	AT5G04900	1.6548	RecName: Full=3-oxoacyl-[acyl-carrier-protein] reductase FabG; AltName: Full=3-ketoacyl-acyl carrier protein reductase; AltName: Full=Beta-Ketoacyl-acyl carrier protein reductase; AltName: Full=Beta-ketoacyl-ACP reductase
12	up	AT3G04000	3.60788	RecName: Full=3-oxoacyl-[acyl-carrier-protein] reductase FabG; AltName: Full=3-ketoacyl-acyl carrier protein reductase; AltName: Full=Beta-Ketoacyl-acyl carrier protein reductase; AltName: Full=Beta-ketoacyl-ACP reductase
12	up	AT5G46290	1.31456	RecName: Full=3-oxoacyl-[acyl-carrier-protein] synthase 2; AltName: Full=3-oxoacyl-[acyl-carrier-protein] synthase II; AltName: Full=Beta-ketoacyl-ACP synthase II; Short=KAS II
12	up	AT1G48860	1.21757	RecName: Full=3-phosphoshikimate 1-carboxyvinyltransferase; AltName: Full=5-enolpyruvylshikimate-3-phosphate synthase; Short=EPSP synthase; Short=EPSPS
12	up	AT1G34030	1.11329	RecName: Full=40S ribosomal protein S18
12	up	AT1G58380	1.25666	RecName: Full=40S ribosomal protein S2
12	up	AT3G57490	1.62407	RecName: Full=40S ribosomal protein S2
12	up	AT1G51680	1.56407	RecName: Full=4-coumarate--CoA ligase 1; Short=4CL 1; AltName: Full=4-coumaroyl-CoA synthase 1
12	up	AT5G63380	1.67319	RecName: Full=4-coumarate--CoA ligase-like 9; AltName: Full=4-coumarate--CoA ligase isoform 4; Short=At4CL4
12	up	AT4G34350	2.30615	RecName: Full=4-hydroxy-3-methylbut-2-enyl diphosphate reductase; Short=HMBPP reductase
12	up	AT1G06570	2.49006	RecName: Full=4-hydroxyphenylpyruvate dioxygenase; AltName: Full=4-hydroxyphenylpyruvic acid oxidase; Short=4HPPD; Short=HPD; Short=HPPDase
12	up	AT3G60880	1.38539	RecName: Full=4-hydroxy-tetrahydrodipicolinate synthase; Short=HTPA synthase
12	up	AT3G59970	1.81125	RecName: Full=5,10-methylenetetrahydrofolate reductase
12	up	AT5G13510	2.03044	RecName: Full=50S ribosomal protein L10
12	up	AT1G32990	1.38496	RecName: Full=50S ribosomal protein L11
12	up	AT3G27850	1.34351	RecName: Full=50S ribosomal protein L12, chloroplastic
12	up	AT3G27830	1.72753	RecName: Full=50S ribosomal protein L12, chloroplastic
12	up	AT1G78630	1.17739	RecName: Full=50S ribosomal protein L13
12	up	AT3G54210	1.19598	RecName: Full=50S ribosomal protein L17
12	up	AT1G48350	1.09426	RecName: Full=50S ribosomal protein L18
12	up	AT5G47190	1.4466	RecName: Full=50S ribosomal protein L19
12	up	AT5G11750	1.51064	RecName: Full=50S ribosomal protein L19
12	up	AT1G35680	1.24676	RecName: Full=50S ribosomal protein L21
12	up	AT5G40950	1.47365	RecName: Full=50S ribosomal protein L27
12	up	AT2G43030	1.44548	RecName: Full=50S ribosomal protein L3
12	up	AT1G75350	1.43675	RecName: Full=50S ribosomal protein L31
12	up	AT2G24090	1.65329	RecName: Full=50S ribosomal protein L35
12	up	AT3G44890	1.25838	RecName: Full=50S ribosomal protein L9
12	up	AT5G13650	1.23828	RecName: Full=50S ribosomal subunit assembly factor BipA; AltName: Full=GTP-binding protein BipA
12	up	AT5G20980	2.07278	RecName: Full=5-methyltetrahydropteroyltriglutamate--homocysteine methyltransferase; AltName: Full=Cobalamin-independent methionine synthase; AltName: Full=Methionine synthase, vitamin-B12 independent isozyme
12	up	AT3G03780	2.82652	RecName: Full=5-methyltetrahydropteroyltriglutamate--homocysteine methyltransferase; AltName: Full=Cobalamin-independent methionine synthase; AltName: Full=Methionine synthase, vitamin-B12 independent isozyme
12	up	AT1G72880	1.15757	RecName: Full=5'-nucleotidase SurE; AltName: Full=Nucleoside 5'-monophosphate phosphohydrolase
12	up	AT3G16780	1.45277	RecName: Full=60S ribosomal protein L19
12	up	AT3G55280	1.58784	RecName: Full=60S ribosomal protein L23a
12	up	AT3G06680	1.24867	RecName: Full=60S ribosomal protein L29
12	up	AT4G15770	1.14652	RecName: Full=60S ribosome subunit biogenesis protein NIP7 homolog
12	up	AT5G24420	1.26293	RecName: Full=6-phosphogluconolactonase; Short=6PGL
12	up	AT1G28010	1.95562	RecName: Full=ABC transporter B family member 14; Short=ABC transporter ABCB.14; Short=AtABCB14; AltName: Full=Multidrug resistance protein 12; AltName: Full=P-glycoprotein 14
12	up	AT4G25960	1.87137	RecName: Full=ABC transporter B family member 2; Short=ABC transporter ABCB.2; Short=AtABCB2; AltName: Full=Multidrug resistance protein 2; AltName: Full=P-glycoprotein 2; Flags: Precursor
12	up	AT2G26910	1.12178	RecName: Full=ABC transporter G family member 36; Short=OsABCG36; AltName: Full=Pleiotropic drug resistance protein 9; Short=OsPDR9
12	up	AT3G55130	1.72337	RecName: Full=ABC transporter G family member STR; AltName: Full=Protein STUNTED ARBUSCULE
12	up	AT2G29090	3.20692	RecName: Full=Abscisic acid 8'-hydroxylase 1; Short=ABA 8'-hydroxylase 1; AltName: Full=Cytochrome P450 707A5; AltName: Full=OsABA8ox1
12	up	AT3G48560	1.33755	RecName: Full=Acetolactate synthase large subunit; Short=AHAS; AltName: Full=Acetohydroxy-acid synthase large subunit; Short=ALS
12	up	AT3G57560	1.64144	RecName: Full=Acetylglutamate kinase; AltName: Full=N-acetyl-L-glutamate 5-phosphotransferase; AltName: Full=NAG kinase; Short=NAGK
12	up	AT1G12240	1.5863	RecName: Full=Acid beta-fructofuranosidase; AltName: Full=Acid invertase; Short=AI; AltName: Full=Acid sucrose hydrolase; AltName: Full=Vacuolar invertase; Flags: Precursor
12	up	AT5G44020	1.82017	RecName: Full=Acid phosphatase 1; AltName: Full=Apase-1(1); Flags: Precursor
12	up	AT1G04040	2.78831	RecName: Full=Acid phosphatase 1; AltName: Full=Apase-1(1); Flags: Precursor
12	up	AT5G43850	1.78212	RecName: Full=Acireductone dioxygenase 1; AltName: Full=Acireductone dioxygenase (Fe(2+)-requiring) 1; Short=ARD' 1; Short=Fe-ARD 1; AltName: Full=Acireductone dioxygenase (Ni(2+)-requiring) 1; Short=ARD 1; Short=Ni-ARD 1
12	up	AT3G12110	1.86292	RecName: Full=Actin-1
12	up	AT4G25050	1.97735	RecName: Full=Acyl carrier protein 2, chloroplastic; AltName: Full=Acyl carrier protein II; Short=ACP II; Flags: Precursor
12	up	AT3G15850	2.21947	RecName: Full=Acyl-CoA desaturase 1; AltName: Full=Delta(9)-desaturase 1; Short=Delta-9 desaturase 1; AltName: Full=Fatty acid desaturase 1; AltName: Full=Stearoyl-CoA desaturase 1
12	up	AT1G65450	2.18562	RecName: Full=Acyltransferase GLAUCE
12	up	AT4G21990	1.75565	RecName: Full=Adenosine 5'-phosphosulfate reductase; Short=APS reductase; AltName: Full=5'-adenylylsulfate reductase; AltName: Full=Thioredoxin-dependent 5'-adenylylsulfate reductase
12	up	AT1G62180	2.94994	RecName: Full=Adenosine 5'-phosphosulfate reductase; Short=APS reductase; AltName: Full=5'-adenylylsulfate reductase; AltName: Full=Thioredoxin-dependent 5'-adenylylsulfate reductase
12	up	AT3G23810	1.53849	RecName: Full=Adenosylhomocysteinase; AltName: Full=S-adenosyl-L-homocysteine hydrolase; Short=AdoHcyase
12	up	AT4G18440	1.06864	RecName: Full=Adenylosuccinate lyase; Short=ASL; AltName: Full=Adenylosuccinase; Short=ASase
12	up	AT5G67520	3.41184	RecName: Full=Adenylyl-sulfate kinase; AltName: Full=APS kinase; AltName: Full=ATP adenosine-5'-phosphosulfate 3'-phosphotransferase; AltName: Full=Adenosine-5'-phosphosulfate kinase
12	up	AT2G41290	1.64394	RecName: Full=Adipocyte plasma membrane-associated protein
12	up	AT3G57020	3.88068	RecName: Full=Adipocyte plasma membrane-associated protein
12	up	AT1G70580	1.89152	RecName: Full=Alanine aminotransferase 2; Short=ALT2; AltName: Full=Glutamate pyruvate transaminase 2; Short=GPT 2; AltName: Full=Glutamic--alanine transaminase 2; AltName: Full=Glutamic--pyruvic transaminase 2
12	up	AT2G13360	1.25405	RecName: Full=Alanine--glyoxylate aminotransferase; Short=AGT; AltName: Full=Serine--pyruvate aminotransferase, mitochondrial; Short=SPT; Flags: Precursor
12	up	AT5G22800	1.12759	RecName: Full=Alanine--tRNA ligase; AltName: Full=Alanyl-tRNA synthetase; Short=AlaRS
12	up	AT4G36250	1.82232	RecName: Full=Aldehyde dehydrogenase family 3 member A2; AltName: Full=Fatty aldehyde dehydrogenase
12	up	AT2G37770	3.09313	RecName: Full=Aldo-keto reductase family 1 member A1; AltName: Full=Alcohol dehydrogenase [NADP(+)]; AltName: Full=Aldehyde reductase; AltName: Full=Glucuronate reductase; AltName: Full=Glucuronolactone reductase
12	up	AT3G44310	1.69289	RecName: Full=Aliphatic nitrilase
12	up	AT5G01260	1.47557	RecName: Full=Alpha-amylase; AltName: Full=1,4-alpha-D-glucan glucanohydrolase; Flags: Precursor
12	up	AT4G34740	2.87528	RecName: Full=Amidophosphoribosyltransferase; Short=ATase; AltName: Full=Glutamine phosphoribosylpyrophosphate amidotransferase; Short=GPATase; Flags: Precursor
12	up	AT1G11860	1.33096	RecName: Full=Aminomethyltransferase, mitochondrial; AltName: Full=Glycine cleavage system T protein; Short=GCVT; Flags: Precursor
12	up	AT1G64780	3.53189	RecName: Full=Ammonium transporter 1 member 2; Short=AtAMT1;2
12	up	AT1G71840	1.2012	RecName: Full=Angio-associated migratory cell protein
12	up	AT2G47450	1.62202	RecName: Full=Ankyrin repeat and SOCS box protein 7; Short=ASB-7
12	up	AT2G24500	1.49298	RecName: Full=Ankyrin repeat and zinc finger domain-containing protein 1
12	up	AT3G04140	2.7432	RecName: Full=Ankyrin-3; Short=ANK-3; AltName: Full=Ankyrin-G
12	up	AT2G38750	2.35161	RecName: Full=Annexin A13; AltName: Full=Annexin XIII; AltName: Full=Annexin-13; AltName: Full=Intestine-specific annexin; Short=ISA
12	up	AT2G38760	2.59766	RecName: Full=Annexin A13; AltName: Full=Annexin XIII; AltName: Full=Annexin-13; AltName: Full=Intestine-specific annexin; Short=ISA
12	up	AT4G23400	2.57557	RecName: Full=Aquaporin PIP1-2; AltName: Full=Plasma membrane intrinsic protein 1-2; Short=MusaPIP1-2; Short=MusaPIP1;2
12	up	AT2G45960	2.83021	RecName: Full=Aquaporin PIP1-2; AltName: Full=Plasma membrane intrinsic protein 1-2; Short=MusaPIP1-2; Short=MusaPIP1;2
12	up	AT3G61430	3.86441	RecName: Full=Aquaporin PIP1-2; AltName: Full=Plasma membrane intrinsic protein 1-2; Short=MusaPIP1-2; Short=MusaPIP1;2
12	up	AT3G53420	4.37541	RecName: Full=Aquaporin PIP2-1; AltName: Full=Plasma membrane intrinsic protein 2-1; Short=AtPIP2;1; AltName: Full=Plasma membrane intrinsic protein 2a; Short=PIP2a
12	up	AT2G37170	3.24671	RecName: Full=Aquaporin PIP2-2; AltName: Full=Plasma membrane intrinsic protein 2-2; Short=AtPIP2;2; AltName: Full=Plasma membrane intrinsic protein 2b; Short=PIP2b; AltName: Full=TMP2b
12	up	AT2G37180	4.16465	RecName: Full=Aquaporin PIP2-3; AltName: Full=Plasma membrane intrinsic protein 2-3; Short=AtPIP2;3; AltName: Full=Plasma membrane intrinsic protein 2c; Short=PIP2c; AltName: Full=RD28-PIP; AltName: Full=TMP2C; AltName: Full=Water stress-induced tonoplast intrinsic protein; Short=WSI-TIP
12	up	AT2G36830	2.01298	RecName: Full=Aquaporin TIP1-1; AltName: Full=Aquaporin TIP; AltName: Full=Gamma-tonoplast intrinsic protein; Short=Gamma-TIP; AltName: Full=Tonoplast intrinsic protein 1-1; Short=AtTIP1;1; AltName: Full=Tonoplast intrinsic protein, root-specific RB7
12	up	AT3G26520	2.10151	RecName: Full=Aquaporin TIP1-2; AltName: Full=Gamma-tonoplast intrinsic protein 2; Short=Gamma-TIP2; AltName: Full=Salt stress-induced tonoplast intrinsic protein; AltName: Full=Tonoplast intrinsic protein 1-2; Short=AtTIP1;2
12	up	AT3G16240	2.58331	RecName: Full=Aquaporin TIP2-1; AltName: Full=Delta-tonoplast intrinsic protein; Short=Delta-TIP; AltName: Full=Tonoplast intrinsic protein 2-1; Short=AtTIP2;1; Contains: RecName: Full=Aquaporin TIP2-1, N-terminally processed
12	up	AT2G16500	1.4773	RecName: Full=Arginine decarboxylase; Short=ADC; Short=ARGDC
12	up	AT3G13620	1.64419	RecName: Full=Arginine/agmatine antiporter
12	up	AT4G26300	2.20281	RecName: Full=Arginine--tRNA ligase, cytoplasmic; AltName: Full=Arginyl-tRNA synthetase; Short=ArgRS
12	up	AT4G24830	1.48995	RecName: Full=Argininosuccinate synthase; AltName: Full=Citrulline--aspartate ligase
12	up	AT5G14060	1.97628	RecName: Full=Aspartate kinase FUB3; AltName: Full=Fusaric acid biosynthesis protein 3
12	up	AT1G14810	1.12654	RecName: Full=Aspartate-semialdehyde dehydrogenase; Short=ASA dehydrogenase; Short=ASADH; AltName: Full=Aspartate-beta-semialdehyde dehydrogenase
12	up	AT1G09750	1.01928	RecName: Full=Aspartyl protease AED3; AltName: Full=Apoplastic EDS1-dependent protein 3; Flags: Precursor
12	up	AT4G04640	1.71663	RecName: Full=ATP synthase gamma chain; AltName: Full=ATP synthase F1 sector gamma subunit; AltName: Full=F-ATPase gamma subunit
12	up	AT4G09650	2.89257	RecName: Full=ATP synthase subunit delta; AltName: Full=ATP synthase F(1) sector subunit delta; AltName: Full=F-type ATPase subunit delta; Short=F-ATPase subunit delta
12	up	AT1G54350	1.93947	RecName: Full=ATP-binding cassette sub-family D member 1; AltName: Full=Adrenoleukodystrophy protein; Short=ALDP
12	up	AT4G12060	1.2462	RecName: Full=ATP-dependent Clp protease ATP-binding subunit CLPT2, chloroplastic; Flags: Precursor
12	up	AT1G11750	1.09017	RecName: Full=ATP-dependent Clp protease proteolytic subunit; AltName: Full=Endopeptidase Clp
12	up	AT3G06980	1.48274	RecName: Full=ATP-dependent RNA helicase HAS1
12	up	AT2G30950	1.39464	RecName: Full=ATP-dependent zinc metalloprotease FtsH
12	up	AT1G50250	1.52334	RecName: Full=ATP-dependent zinc metalloprotease FtsH
12	up	AT5G58870	2.07101	RecName: Full=ATP-dependent zinc metalloprotease FtsH
12	up	AT1G06430	2.20867	RecName: Full=ATP-dependent zinc metalloprotease FtsH
12	up	AT5G42270	2.28811	RecName: Full=ATP-dependent zinc metalloprotease FtsH
12	up	AT5G10990	7.9653	RecName: Full=Auxin-induced protein 6B
12	up	AT4G34790	7.67536	RecName: Full=Auxin-induced protein X10A
12	up	AT1G04250	3.00505	RecName: Full=Auxin-responsive protein IAA13; AltName: Full=Indoleacetic acid-induced protein 13
12	up	AT4G38850	8.92589	RecName: Full=Auxin-responsive protein SAUR15; AltName: Full=Protein SMALL AUXIN UP RNA 15; AltName: Full=Protein SMALL AUXIN UP RNA FROM ARABIDOPSIS COLUMBIA 1
12	up	AT4G38840	4.99877	RecName: Full=Auxin-responsive protein SAUR20; AltName: Full=Protein SMALL AUXIN UP RNA 20
12	up	AT2G21210	3.36208	RecName: Full=Auxin-responsive protein SAUR21; AltName: Full=Protein SMALL AUXIN UP RNA 21
12	up	AT5G18030	9.88976	RecName: Full=Auxin-responsive protein SAUR21; AltName: Full=Protein SMALL AUXIN UP RNA 21
12	up	AT2G21200	3.15134	RecName: Full=Auxin-responsive protein SAUR23; AltName: Full=Protein SMALL AUXIN UP RNA 23
12	up	AT5G18080	10.1892	RecName: Full=Auxin-responsive protein SAUR24; AltName: Full=Protein SMALL AUXIN UP RNA 24
12	up	AT3G03840	8.16465	RecName: Full=Auxin-responsive protein SAUR27; AltName: Full=Protein SMALL AUXIN UP RNA 27
12	up	AT3G03820	9.746	RecName: Full=Auxin-responsive protein SAUR29; AltName: Full=Protein SMALL AUXIN UP RNA 29
12	up	AT4G34760	1.48679	RecName: Full=Auxin-responsive protein SAUR50; AltName: Full=Protein SMALL AUXIN UP-REGULATED RNA 50
12	up	AT1G76190	7.44311	RecName: Full=Auxin-responsive protein SAUR61; AltName: Full=Protein SMALL AUXIN UP RNA 61
12	up	AT1G29430	10.6035	RecName: Full=Auxin-responsive protein SAUR62; AltName: Full=Protein SMALL AUXIN UP RNA 62
12	up	AT1G29440	9.95983	RecName: Full=Auxin-responsive protein SAUR63; AltName: Full=Protein SMALL AUXIN UP RNA 63
12	up	AT1G29450	9.29577	RecName: Full=Auxin-responsive protein SAUR64; AltName: Full=Protein SMALL AUXIN UP RNA 64
12	up	AT1G29460	8.99658	RecName: Full=Auxin-responsive protein SAUR65; AltName: Full=Protein SMALL AUXIN UP RNA 65
12	up	AT1G20470	2.75369	RecName: Full=Auxin-responsive protein SAUR66; AltName: Full=Protein SMALL AUXIN UP RNA 66
12	up	AT1G29510	9.49913	RecName: Full=Auxin-responsive protein SAUR67; AltName: Full=Protein SMALL AUXIN UP RNA 67
12	up	AT1G72430	1.95971	RecName: Full=Auxin-responsive protein SAUR78; AltName: Full=Protein SMALL AUXIN UP RNA 78
12	up	AT2G46870	1.3719	RecName: Full=B3 domain-containing transcription factor NGA1; AltName: Full=Protein NGATHA 1
12	up	AT3G58120	1.29908	RecName: Full=Basic leucine zipper 61; Short=AtbZIP61; Short=bZIP protein 61
12	up	AT5G28770	1.42619	RecName: Full=Basic leucine zipper 63; Short=AtbZIP63; Short=bZIP protein 63; AltName: Full=Basic leucine zipper OPAQUE 2 homolog 3; Short=Basic leucine zipper O2 homolog 3
12	up	AT4G15248	10.9731	RecName: Full=B-box domain protein 30; Short=AtBBX30; AltName: Full=Microprotein 1A
12	up	AT5G54470	4.4791	RecName: Full=B-box domain protein 31; Short=AtBBX31; AltName: Full=Microprotein 1B
12	up	AT4G27310	7.45519	RecName: Full=B-box domain protein 31; Short=AtBBX31; AltName: Full=Microprotein 1B
12	up	AT4G38960	2.90297	RecName: Full=B-box zinc finger protein 19; AltName: Full=Protein DOUBLE B-BOX 1B; AltName: Full=Protein SALT TOLERANCE HOMOLOG 5
12	up	AT1G06040	4.14002	RecName: Full=B-box zinc finger protein 24; AltName: Full=Salt tolerance protein
12	up	AT3G48720	2.2903	RecName: Full=Benzyl alcohol O-benzoyltransferase; AltName: Full=Benzoyl coenzyme A:benzyl alcohol benzoyl transferase
12	up	AT5G44380	2.38736	RecName: Full=Berberine bridge enzyme-like 24; Short=AtBBE-like 24; Flags: Precursor
12	up	AT5G18670	2.42158	RecName: Full=Beta-amylase; AltName: Full=1,4-alpha-D-glucan maltohydrolase
12	up	AT4G25700	1.64138	RecName: Full=Beta-carotene hydroxylase
12	up	AT5G52570	6.15555	RecName: Full=Beta-carotene hydroxylase
12	up	AT1G64680	1.31803	RecName: Full=Beta-carotene isomerase D27, chloroplastic; AltName: Full=Protein DWARF-27; Flags: Precursor
12	up	AT1G03055	2.03661	RecName: Full=Beta-carotene isomerase D27, chloroplastic; AltName: Full=Protein DWARF-27; Flags: Precursor
12	up	AT2G28470	1.4929	RecName: Full=Beta-galactosidase; AltName: Full=Acid beta-galactosidase; Short=Lactase; AltName: Full=Exo-(1-->4)-beta-D-galactanase; Flags: Precursor
12	up	AT1G26560	1.76405	RecName: Full=Beta-glucosidase 40; Short=AtBGLU40; Flags: Precursor
12	up	AT3G48740	2.38228	RecName: Full=Bidirectional sugar transporter SWEET14; Short=OsSWEET14
12	up	AT3G14770	2.53957	RecName: Full=Bidirectional sugar transporter SWEET2a; Short=OsSWEET2a; Flags: Precursor
12	up	AT5G62850	7.01884	RecName: Full=Bidirectional sugar transporter SWEET6b; Short=OsSWEET6b
12	up	AT2G27820	2.28724	RecName: Full=Bifunctional chorismate mutase/prephenate dehydratase; AltName: Full=Chorismate mutase-prephenate dehydratase; AltName: Full=P-protein; Includes: RecName: Full=Chorismate mutase; Short=CM; Includes: RecName: Full=Prephenate dehydratase; Short=PDT
12	up	AT2G35040	1.34739	RecName: Full=Bifunctional purine biosynthesis protein PurH; Includes: RecName: Full=Phosphoribosylaminoimidazolecarboxamide formyltransferase; AltName: Full=AICAR transformylase; Includes: RecName: Full=IMP cyclohydrolase; AltName: Full=ATIC; AltName: Full=IMP synthase; AltName: Full=Inosinicase
12	up	AT5G65890	1.77912	RecName: Full=Bifunctional uridylyltransferase/uridylyl-removing enzyme; Short=UTase/UR; AltName: Full=Bifunctional [protein-PII] modification enzyme; AltName: Full=Bifunctional nitrogen sensor protein; Includes: RecName: Full=[Protein-PII] uridylyltransferase; Short=PII uridylyltransferase; Short=UTase; Includes: RecName: Full=[Protein-PII]-UMP uridylyl-removing enzyme; Short=UR
12	up	AT3G15690	1.90861	RecName: Full=Biotin carboxyl carrier protein of acetyl-CoA carboxylase; Short=BCCP
12	up	AT1G17840	1.86053	RecName: Full=Broad substrate specificity ATP-binding cassette transporter ABCG2; AltName: Full=ATP-binding cassette sub-family G member 2; AltName: Full=Urate exporter; AltName: CD_antigen=CD338
12	up	AT1G51500	2.06745	RecName: Full=Broad substrate specificity ATP-binding cassette transporter ABCG2; AltName: Full=ATP-binding cassette sub-family G member 2; AltName: Full=Urate exporter; AltName: CD_antigen=CD338
12	up	AT1G67900	1.78133	RecName: Full=BTB/POZ domain-containing protein At1g67900
12	up	AT3G19850	2.12573	RecName: Full=BTB/POZ domain-containing protein At3g19850
12	up	AT3G50840	2.0072	RecName: Full=BTB/POZ domain-containing protein At3g50840
12	up	AT2G44920	1.48985	RecName: Full=BTB/POZ domain-containing protein KCTD9
12	up	AT2G23050	6.49003	RecName: Full=BTB/POZ domain-containing protein NPY4; AltName: Full=Protein NAKED PINS IN YUC MUTANTS 4
12	up	AT5G67385	1.42801	RecName: Full=BTB/POZ domain-containing protein SR1IP1; AltName: Full=Protein ATSR1-INTERACTION PROTEIN 1
12	up	AT2G36815	6.64358	RecName: Full=Cactin
12	up	AT5G54160	2.15528	RecName: Full=Caffeic acid 3-O-methyltransferase; Short=CAOMT; Short=COMT; AltName: Full=S-adenosysl-L-methionine:caffeic acid 3-O-methyltransferase
12	up	AT5G23060	2.63432	RecName: Full=Calcium sensing receptor, chloroplastic; AltName: Full=Sulfurtransferase 3; Short=AtStr3; Flags: Precursor
12	up	AT1G78180	1.18367	RecName: Full=Calcium-binding mitochondrial carrier protein SCaMC-1; AltName: Full=Small calcium-binding mitochondrial carrier protein 1; AltName: Full=Solute carrier family 25 member 24
12	up	AT3G51870	1.52267	RecName: Full=Calcium-binding mitochondrial carrier protein SCaMC-1; AltName: Full=Small calcium-binding mitochondrial carrier protein 1; AltName: Full=Solute carrier family 25 member 24
12	up	AT5G47540	1.54807	RecName: Full=Calcium-binding protein 39; AltName: Full=MO25alpha; AltName: Full=Protein Mo25
12	up	AT1G35670	1.85543	RecName: Full=Calcium-dependent protein kinase 11; AltName: Full=Calcium-dependent protein kinase isoform CDPK2; Short=AtCDPK2
12	up	AT5G49480	3.64926	RecName: Full=Calmodulin; Short=CaM
12	up	AT3G01500	1.38815	RecName: Full=Carbonic anhydrase; AltName: Full=Carbonate dehydratase
12	up	AT5G14740	1.76328	RecName: Full=Carbonic anhydrase; AltName: Full=Carbonate dehydratase
12	up	AT2G28210	2.4015	RecName: Full=Carbonic anhydrase; AltName: Full=Carbonate dehydratase; Flags: Precursor
12	up	AT4G15630	1.68058	RecName: Full=CASP-like protein 1E1; Short=OsCASPL1E1
12	up	AT1G17200	1.56336	RecName: Full=CASP-like protein 2A1; Short=OsCASPL2A1
12	up	AT2G38480	2.94639	RecName: Full=CASP-like protein 4B1; Short=AtCASPL4B1
12	up	AT5G02060	3.35858	RecName: Full=CASP-like protein 5B3; Short=OsCASPL5B3
12	up	AT4G35090	4.15275	RecName: Full=Catalase isozyme 1
12	up	AT1G48260	5.34008	RecName: Full=CBL-interacting serine/threonine-protein kinase 17; AltName: Full=SNF1-related kinase 3.21; AltName: Full=SOS2-like protein kinase PKS20
12	up	AT5G45820	12.9315	RecName: Full=CBL-interacting serine/threonine-protein kinase 20; AltName: Full=SNF1-related kinase 3.6; AltName: Full=SOS2-like protein kinase PKS18
12	up	AT2G38490	6.03231	RecName: Full=CBL-interacting serine/threonine-protein kinase 22; AltName: Full=SNF1-related kinase 3.19; AltName: Full=SOS2-like protein kinase PKS14
12	up	AT2G32550	9.01601	RecName: Full=CCR4-NOT transcription complex subunit 9; AltName: Full=Cell differentiation protein RQCD1 homolog; Short=Rcd-1
12	up	AT5G51720	1.67583	RecName: Full=CDGSH iron-sulfur domain-containing protein 2 homolog
12	up	AT4G05440	1.47859	RecName: Full=Cell division cycle protein 123
12	up	AT2G32540	2.88527	RecName: Full=Cellulose synthase-like protein H2; AltName: Full=OsCslH2
12	up	AT5G15450	2.21035	RecName: Full=Chaperone protein ClpB
12	up	AT1G77930	1.15403	RecName: Full=Chaperone protein DnaJ
12	up	AT2G42750	1.77448	RecName: Full=Chaperone protein DnaJ
12	up	AT4G36040	2.01894	RecName: Full=Chaperone protein DnaJ
12	up	AT2G22360	2.02551	RecName: Full=Chaperone protein DnaJ
12	up	AT4G09350	2.26785	RecName: Full=Chaperone protein DnaJ
12	up	AT5G49910	1.57367	RecName: Full=Chaperone protein DnaK2; AltName: Full=HSP70-2; AltName: Full=Heat shock 70 kDa protein 2; AltName: Full=Heat shock protein 70-2
12	up	AT1G29930	2.04028	RecName: Full=Chlorophyll a-b binding protein 1, chloroplastic; AltName: Full=Chlorophyll a-b protein 140; Short=CAB-140; AltName: Full=LHCII type I CAB-1; Flags: Precursor
12	up	AT1G45474	1.56985	RecName: Full=Chlorophyll a-b binding protein 1, chloroplastic; AltName: Full=LHCII type I CAB-1; Short=LHCP; Flags: Precursor
12	up	AT2G34420	3.31925	RecName: Full=Chlorophyll a-b binding protein 1, chloroplastic; AltName: Full=LHCII type I CAB-1; Short=LHCP; Flags: Precursor
12	up	AT2G34430	4.212	RecName: Full=Chlorophyll a-b binding protein 1, chloroplastic; AltName: Full=LHCII type I CAB-1; Short=LHCP; Flags: Precursor
12	up	AT1G29910	4.44918	RecName: Full=Chlorophyll a-b binding protein 2, chloroplastic; AltName: Full=LHCII type I CAB-2; Short=LHCP; Flags: Precursor
12	up	AT1G29920	7.44704	RecName: Full=Chlorophyll a-b binding protein 2, chloroplastic; AltName: Full=LHCII type I CAB-2; Short=LHCP; Flags: Precursor
12	up	AT3G47470	3.89569	RecName: Full=Chlorophyll a-b binding protein 4, chloroplastic; AltName: Full=LHCI type III CAB-4; Flags: Precursor
12	up	AT3G54890	2.66657	RecName: Full=Chlorophyll a-b binding protein 6, chloroplastic; AltName: Full=LHCI-730; AltName: Full=LHCII type III CAB-6; AltName: Full=Light-harvesting complex protein Lhca1; Flags: Precursor
12	up	AT1G15820	3.74742	RecName: Full=Chlorophyll a-b binding protein CP24 10A, chloroplastic; Short=CAB-10A; Short=LHCP; Flags: Precursor
12	up	AT5G01530	1.77408	RecName: Full=Chlorophyll a-b binding protein CP29.1, chloroplastic; AltName: Full=LHCB4.1; AltName: Full=LHCII protein 4.1; Flags: Precursor
12	up	AT3G08940	3.66319	RecName: Full=Chlorophyll a-b binding protein CP29.2, chloroplastic; AltName: Full=LHCB4.2; AltName: Full=LHCII protein 4.2; Flags: Precursor
12	up	AT1G76570	1.17986	RecName: Full=Chlorophyll a-b binding protein of LHCII type I, chloroplastic; Short=CAB; Short=LHCP; Flags: Precursor
12	up	AT4G10340	3.17427	RecName: Full=Chlorophyll a-b binding protein of LHCII type I, chloroplastic; Short=CAB; Short=LHCP; Flags: Precursor
12	up	AT1G61520	2.96908	RecName: Full=Chlorophyll a-b binding protein, chloroplastic; AltName: Full=LHCII type I CAB; Short=LHCP; Flags: Precursor
12	up	AT5G54270	5.31237	RecName: Full=Chlorophyll a-b binding protein, chloroplastic; AltName: Full=LHCII type I CAB; Short=LHCP; Flags: Precursor
12	up	AT2G05070	7.3019	RecName: Full=Chlorophyll a-b binding protein, chloroplastic; AltName: Full=LHCII type I CAB; Short=LHCP; Flags: Precursor
12	up	AT3G27690	7.72687	RecName: Full=Chlorophyll a-b binding protein, chloroplastic; AltName: Full=LHCII type I CAB; Short=LHCP; Flags: Precursor
12	up	AT2G05100	7.99315	RecName: Full=Chlorophyll a-b binding protein, chloroplastic; AltName: Full=LHCII type I CAB; Short=LHCP; Flags: Precursor
12	up	AT5G43870	2.11257	RecName: Full=Chlorophyllase-1, chloroplastic; AltName: Full=Chlorophyll-chlorophyllido hydrolase 1; Short=Chlase 1; Flags: Precursor
12	up	AT2G24820	2.3407	RecName: Full=Chlorophyllide a oxygenase, chloroplastic; Short=Chlorophyll a oxygenase; AltName: Full=Chlorophyll b synthase; Flags: Precursor
12	up	AT1G44446	4.05794	RecName: Full=Chlorophyllide a oxygenase, chloroplastic; Short=Chlorophyll a oxygenase; AltName: Full=Chlorophyll b synthase; Flags: Precursor
12	up	AT3G63140	1.66347	RecName: Full=Chloroplast stem-loop binding protein of 41 kDa a, chloroplastic; Short=CSP41-a; Flags: Precursor
12	up	AT1G09340	1.71696	RecName: Full=Chloroplast stem-loop binding protein of 41 kDa b, chloroplastic; Short=CSP41-b; AltName: Full=Heteroglycan-interacting protein 1.3; AltName: Full=Protein CHLOROPLAST RNA BINDING; AltName: Full=Protein Gb5f; Flags: Precursor
12	up	AT3G23070	1.23863	RecName: Full=Chloroplastic group IIA intron splicing facilitator CRS1, chloroplastic; AltName: Full=Chloroplastic RNA splicing factor 1; AltName: Full=Protein CHLOROPLAST RNA SPLICING 1; Flags: Precursor
12	up	AT4G29750	1.28207	RecName: Full=Chloroplastic group IIA intron splicing facilitator CRS1, chloroplastic; AltName: Full=Chloroplastic RNA splicing factor 1; AltName: Full=Protein CHLOROPLAST RNA SPLICING 1; Flags: Precursor
12	up	AT5G51020	1.23517	RecName: Full=Chromophore lyase CpcT/CpeT 1
12	up	AT1G73965	6.19867	RecName: Full=CLAVATA3/ESR (CLE)-related protein 13; Contains: RecName: Full=CLE13p; Flags: Precursor
12	up	AT1G15290	1.26491	RecName: Full=Clustered mitochondria protein homolog; AltName: Full=Protein TIF31 homolog
12	up	AT5G59030	1.42259	RecName: Full=Copper transporter 1; Short=AtCOPT1
12	up	AT3G46900	8.0944	RecName: Full=Copper transporter 2; Short=AtCOPT2
12	up	AT4G01690	1.66778	RecName: Full=Coproporphyrinogen III oxidase
12	up	AT4G22513	5.92384	RecName: Full=Cortical cell-delineating protein; AltName: Full=Root-specific protein ZRP3; Flags: Precursor
12	up	AT2G20020	1.01807	RecName: Full=CRS2-associated factor 1, chloroplastic; AltName: Full=Chloroplastic group IIA intron splicing facilitator CRS2-associated factor 1; Flags: Precursor
12	up	AT1G58520	2.54477	RecName: Full=CSC1-like protein 2; AltName: Full=Transmembrane protein 63B
12	up	AT3G54510	7.70188	RecName: Full=CSC1-like protein At3g54510
12	up	AT5G62430	3.60706	RecName: Full=Cyclic dof factor 1; AltName: Full=Dof zinc finger protein DOF5.5; Short=AtDOF5.5
12	up	AT3G47500	4.06855	RecName: Full=Cyclic dof factor 3; AltName: Full=Dof zinc finger protein DOF3.3; Short=AtDOF3.3; AltName: Full=H-protein promoter-binding factor 2a
12	up	AT5G15410	1.36773	RecName: Full=Cyclic nucleotide-gated ion channel 2; Short=AtCNGC2; AltName: Full=Cyclic nucleotide- and calmodulin-regulated ion channel 2; AltName: Full=Protein DEFENSE NO DEATH 1
12	up	AT5G54250	1.56589	RecName: Full=Cyclic nucleotide-gated ion channel 4; Short=AtCNGC4; AltName: Full=Cyclic nucleotide- and calmodulin-regulated ion channel 4; Short=AtHLM1
12	up	AT1G68830	1.91434	RecName: Full=Cyclin-dependent kinase 1; Short=CDK1; AltName: Full=Cell division control protein 2 homolog; AltName: Full=Cell division protein kinase 1; AltName: Full=p34 protein kinase
12	up	AT3G10525	1.28592	RecName: Full=Cyclin-dependent protein kinase inhibitor SMR1; AltName: Full=Protein LOSS OF GIANT CELLS FROM ORGANS; AltName: Full=Protein SIAMESE-RELATED 1
12	up	AT1G75100	2.63015	RecName: Full=Cyclin-G-associated kinase
12	up	AT1G64660	1.86656	RecName: Full=Cystathionine gamma-synthase; Short=CGS; AltName: Full=O-succinylhomoserine (thiol)-lyase
12	up	AT5G47550	2.16986	RecName: Full=Cystatin; Flags: Precursor
12	up	AT4G35350	2.52496	RecName: Full=Cysteine protease XCP1; AltName: Full=Xylem cysteine peptidase 1; Short=AtXCP1; Flags: Precursor
12	up	AT1G20850	2.51841	RecName: Full=Cysteine protease XCP2; AltName: Full=Xylem cysteine peptidase 2; Short=AtXCP2; Flags: Precursor
12	up	AT2G43750	1.55892	RecName: Full=Cysteine synthase, chloroplastic/chromoplastic; AltName: Full=CSase B; Short=CS-B; AltName: Full=O-acetylserine (thiol)-lyase; AltName: Full=O-acetylserine sulfhydrylase; AltName: Full=OAS-TL B; Flags: Precursor
12	up	AT5G28030	1.94372	RecName: Full=Cysteine synthase; Short=CSase; AltName: Full=O-acetylserine (thiol)-lyase; Short=OAS-TL; AltName: Full=O-acetylserine sulfhydrylase
12	up	AT5G28020	3.21678	RecName: Full=Cysteine synthase; Short=CSase; AltName: Full=O-acetylserine (thiol)-lyase; Short=OAS-TL; AltName: Full=O-acetylserine sulfhydrylase
12	up	AT4G23290	4.74154	RecName: Full=Cysteine-rich receptor-like protein kinase 21; Short=Cysteine-rich RLK21; Flags: Precursor
12	up	AT4G23300	1.47467	RecName: Full=Cysteine-rich receptor-like protein kinase 22; Short=Cysteine-rich RLK22; Flags: Precursor
12	up	AT4G38830	6.07972	RecName: Full=Cysteine-rich receptor-like protein kinase 26; Short=Cysteine-rich RLK26; Flags: Precursor
12	up	AT3G22060	1.91091	RecName: Full=Cysteine-rich repeat secretory protein 38; Flags: Precursor
12	up	AT2G31170	1.14504	RecName: Full=Cysteine--tRNA ligase; AltName: Full=Cysteinyl-tRNA synthetase; Short=CysRS
12	up	AT1G26340	1.12131	RecName: Full=Cytochrome b5
12	up	AT3G61750	1.35482	RecName: Full=Cytochrome b561 and DOMON domain-containing protein At3g61750; AltName: Full=Protein b561A.tha9; Flags: Precursor
12	up	AT4G12980	2.30099	RecName: Full=Cytochrome b561 and DOMON domain-containing protein At4g12980; AltName: Full=Protein b561A.tha15; Flags: Precursor
12	up	AT4G03280	1.35809	RecName: Full=Cytochrome b6-f complex iron-sulfur subunit, chloroplastic; AltName: Full=Plastohydroquinone:plastocyanin oxidoreductase iron-sulfur protein; AltName: Full=Rieske iron-sulfur protein; Short=ISP; Short=RISP; Flags: Precursor
12	up	AT1G49380	1.17591	RecName: Full=Cytochrome c biogenesis protein CcsB
12	up	AT5G25130	2.13161	RecName: Full=Cytochrome P450 71B12
12	up	AT5G25140	2.69358	RecName: Full=Cytochrome P450 71B13
12	up	AT1G13080	3.7032	RecName: Full=Cytochrome P450 71B2
12	up	AT3G26290	3.78977	RecName: Full=Cytochrome P450 71B26
12	up	AT1G13100	1.65011	RecName: Full=Cytochrome P450 71B29
12	up	AT3G26320	8.54197	RecName: Full=Cytochrome P450 71B36
12	up	AT3G14650	1.1178	RecName: Full=Cytochrome P450 72A11
12	up	AT3G14690	1.66185	RecName: Full=Cytochrome P450 72A15
12	up	AT2G45560	1.2375	RecName: Full=Cytochrome P450 76C1
12	up	AT1G66540	2.41646	RecName: Full=Cytochrome P450 81D11
12	up	AT4G36220	1.51721	RecName: Full=Cytochrome P450 84A1; AltName: Full=Ferulate-5-hydroxylase; Short=F5H
12	up	AT1G64950	1.76688	RecName: Full=Cytochrome P450 89A2; AltName: Full=ATH 6-1; AltName: Full=CYPLXXXIX
12	up	AT1G64900	2.02094	RecName: Full=Cytochrome P450 89A2; AltName: Full=ATH 6-1; AltName: Full=CYPLXXXIX
12	up	AT4G29120	1.50153	RecName: Full=Cytokine-like nuclear factor N-PAC; Short=NPAC; AltName: Full=Glyoxylate reductase 1 homolog; AltName: Full=Nuclear protein NP60; AltName: Full=Putative oxidoreductase GLYR1
12	up	AT3G19480	2.36889	RecName: Full=D-3-phosphoglycerate dehydrogenase; Short=PGDH; AltName: Full=2-oxoglutarate reductase
12	up	AT3G05727	2.11874	RecName: Full=Defensin-like protein 204; Flags: Precursor
12	up	AT3G05730	3.50421	RecName: Full=Defensin-like protein 205; Flags: Precursor
12	up	AT1G13609	7.51382	RecName: Full=Defensin-like protein 287; Flags: Precursor
12	up	AT3G03450	2.18152	RecName: Full=DELLA protein RGL2; AltName: Full=GRAS family protein 15; Short=AtGRAS-15; AltName: Full=RGA-like protein 2; AltName: Full=Scarecrow-like protein 19; Short=AtSCL19
12	up	AT3G62530	1.26229	RecName: Full=Deoxyhypusine hydroxylase; Short=DOHH; AltName: Full=Deoxyhypusine dioxygenase; AltName: Full=Deoxyhypusine monooxygenase
12	up	AT2G39020	1.18023	RecName: Full=Diamine acetyltransferase 1; AltName: Full=Polyamine N-acetyltransferase 1; AltName: Full=Putrescine acetyltransferase; AltName: Full=Spermidine/spermine N(1)-acetyltransferase 1; Short=SSAT; Short=SSAT-1
12	up	AT3G11670	1.79464	RecName: Full=Digalactosyldiacylglycerol synthase 1, chloroplastic; Flags: Precursor
12	up	AT1G74470	2.48991	RecName: Full=Digeranylgeranylglycerophospholipid reductase; Short=DGGGPL reductase; AltName: Full=2,3-bis-O-geranylgeranylglyceryl phosphate reductase; AltName: Full=Geranylgeranyl reductase; Short=GGR
12	up	AT1G15950	2.23083	RecName: Full=Dihydroflavonol 4-reductase; Short=DFR; AltName: Full=Dihydrokaempferol 4-reductase; AltName: Full=Flavanone 4-reductase; Short=FNR
12	up	AT4G16155	1.36127	RecName: Full=Dihydrolipoyl dehydrogenase; AltName: Full=Dihydrolipoamide dehydrogenase; AltName: Full=E3 component of 2-oxoglutarate dehydrogenase complex
12	up	AT1G34430	1.30089	RecName: Full=Dihydrolipoyllysine-residue acetyltransferase component of pyruvate dehydrogenase complex; AltName: Full=Dihydrolipoamide acetyltransferase component of pyruvate dehydrogenase complex; AltName: Full=E2
12	up	AT3G17810	1.35612	RecName: Full=Dihydropyrimidine dehydrogenase [NADP(+)]; Short=DHPDHase; Short=DPD; AltName: Full=Dihydrothymine dehydrogenase; AltName: Full=Dihydrouracil dehydrogenase
12	up	AT1G22900	2.37267	RecName: Full=Dirigent protein 11; Short=AtDIR11; Flags: Precursor
12	up	AT1G65870	5.60401	RecName: Full=Dirigent protein 21; Short=AtDIR21; Flags: Precursor
12	up	AT4G16880	2.09955	RecName: Full=Disease resistance protein RPS6; AltName: Full=Resistance to Pseudomonas syringae 6
12	up	AT4G09420	3.63645	RecName: Full=Disease resistance protein RPS6; AltName: Full=Resistance to Pseudomonas syringae 6
12	up	AT5G24110	1.98793	RecName: Full=Disease resistance protein RRS1; AltName: Full=Disease resistance protein RCH2; AltName: Full=Probable WRKY transcription factor 52; AltName: Full=Resistance to Colletotrichum higginsianum 2 protein; AltName: Full=Resistance to Ralstonia solanacearum 1 protein
12	up	AT5G18660	1.26582	RecName: Full=Divinyl chlorophyllide a 8-vinyl-reductase, chloroplastic; Flags: Precursor
12	up	AT3G18890	1.96743	RecName: Full=Divinyl chlorophyllide a 8-vinyl-reductase, chloroplastic; Flags: Precursor
12	up	AT2G34460	3.06362	RecName: Full=Divinyl chlorophyllide a 8-vinyl-reductase, chloroplastic; Flags: Precursor
12	up	AT3G17640	1.39133	RecName: Full=DNA damage-repair/toleration protein DRT100; Flags: Precursor
12	up	AT1G03440	2.08845	RecName: Full=DNA damage-repair/toleration protein DRT100; Flags: Precursor
12	up	AT3G10270	1.30851	RecName: Full=DNA gyrase subunit B
12	up	AT5G35970	4.79165	RecName: Full=DNA polymerase alpha-associated DNA helicase A
12	up	AT1G26790	8.69777	RecName: Full=Dof zinc finger protein DOF1.3; Short=AtDOF1.3
12	up	AT3G14790	1.27915	RecName: Full=dTDP-glucose 4,6-dehydratase
12	up	AT1G60230	1.14358	RecName: Full=Dual-specificity RNA methyltransferase RlmN; AltName: Full=23S rRNA (adenine(2503)-C(2))-methyltransferase; AltName: Full=23S rRNA m2A2503 methyltransferase; AltName: Full=Ribosomal RNA large subunit methyltransferase N; AltName: Full=tRNA (adenine(37)-C(2))-methyltransferase; AltName: Full=tRNA m2A37 methyltransferase
12	up	AT2G46840	5.9773	RecName: Full=DUF724 domain-containing protein 4; Short=AtDUF4
12	up	AT3G19720	1.65589	RecName: Full=Dynamin-like protein ARC5; AltName: Full=Dynamin-related protein 5B; AltName: Full=Protein ACCUMULATION AND REPLICATION OF CHLOROPLASTS 5; Short=AtARC5
12	up	AT4G27360	8.40932	RecName: Full=Dynein light chain 1, cytoplasmic
12	up	AT1G15100	1.18717	RecName: Full=E3 ubiquitin-protein ligase Arkadia; AltName: Full=RING finger protein 111; AltName: Full=RING-type E3 ubiquitin transferase Arkadia
12	up	AT2G46340	2.20558	RecName: Full=E3 ubiquitin-protein ligase COP1; AltName: Full=Constitutive photomorphogenesis protein 1; AltName: Full=RING-type E3 ubiquitin transferase COP1
12	up	AT5G23730	3.07869	RecName: Full=E3 ubiquitin-protein ligase COP1; AltName: Full=Constitutive photomorphogenesis protein 1; AltName: Full=RING-type E3 ubiquitin transferase COP1
12	up	AT5G18760	1.35204	RecName: Full=E3 ubiquitin-protein ligase MARCHF11; AltName: Full=Membrane-associated RING finger protein 11; AltName: Full=Membrane-associated RING-CH protein XI; Short=MARCH-XI; AltName: Full=RING-type E3 ubiquitin transferase MARCHF11
12	up	AT3G60080	1.29742	RecName: Full=E3 ubiquitin-protein ligase RNF126; AltName: Full=RING finger protein 126
12	up	AT5G24870	1.26134	RecName: Full=E3 ubiquitin-protein ligase RNF13; AltName: Full=RING finger protein 13; Flags: Precursor
12	up	AT3G30460	2.89343	RecName: Full=E3 ubiquitin-protein ligase RNF181; AltName: Full=RING finger protein 181
12	up	AT4G14690	7.09977	RecName: Full=Early light-induced protein 2, chloroplastic; Flags: Precursor
12	up	AT5G08650	1.51667	RecName: Full=Elongation factor 4; Short=EF-4; AltName: Full=Ribosomal back-translocase LepA
12	up	AT1G62750	1.86803	RecName: Full=Elongation factor G; Short=EF-G
12	up	AT4G29060	1.29354	RecName: Full=Elongation factor Ts; Short=EF-Ts
12	up	AT4G20360	1.87135	RecName: Full=Elongation factor Tu, chloroplastic; Short=EF-Tu
12	up	AT3G16920	2.61099	RecName: Full=Endochitinase 1; Flags: Precursor
12	up	AT2G43590	1.15582	RecName: Full=Endochitinase At2g43590; Flags: Precursor
12	up	AT2G43620	2.2157	RecName: Full=Endochitinase At2g43620; Flags: Precursor
12	up	AT1G11190	8.25506	RecName: Full=Endonuclease 1; Short=AtENDO1; AltName: Full=Bifunctional nuclease I; Short=AtBFN1; AltName: Full=Deoxyribonuclease ENDO1; AltName: Full=Single-stranded-nucleate endonuclease ENDO1; Flags: Precursor
12	up	AT5G44110	1.87802	RecName: Full=Energy-coupling factor transporter ATP-binding protein EcfA2; Short=ECF transporter A component EcfA2
12	up	AT5G64840	2.77529	RecName: Full=Energy-dependent translational throttle protein EttA; AltName: Full=Translational regulatory factor EttA
12	up	AT5G09930	7.50004	RecName: Full=Energy-dependent translational throttle protein EttA; AltName: Full=Translational regulatory factor EttA
12	up	AT4G14440	1.06632	RecName: Full=Enoyl-CoA delta isomerase 3; AltName: Full=3-hydroxyacyl-CoA dehydratase 1; AltName: Full=Delta(3),Delta(2)-enoyl CoA isomerase 3; Short=AtECI3
12	up	AT1G78820	2.91559	RecName: Full=EP1-like glycoprotein 1; Flags: Precursor
12	up	AT1G02630	7.20122	RecName: Full=Equilibrative nucleoside transporter 1; AltName: Full=Equilibrative nitrobenzylmercaptopurine riboside-sensitive nucleoside transporter; Short=Equilibrative NBMPR-sensitive nucleoside transporter; AltName: Full=Nucleoside transporter, es-type; AltName: Full=Solute carrier family 29 member 1
12	up	AT5G67190	1.36972	RecName: Full=Ethylene-responsive transcription factor ERF010
12	up	AT2G20880	10.636	RecName: Full=Ethylene-responsive transcription factor ERF053; Short=AtERF53
12	up	AT4G39780	2.63158	RecName: Full=Ethylene-responsive transcription factor ERF060
12	up	AT1G43160	3.16896	RecName: Full=Ethylene-responsive transcription factor RAP2-6; AltName: Full=Protein RELATED TO APETALA2 6
12	up	AT1G54270	1.26781	RecName: Full=Eukaryotic initiation factor 4A-II; Short=eIF-4A-II; Short=eIF4A-II; AltName: Full=ATP-dependent RNA helicase eIF4A-2
12	up	AT4G38710	1.57388	RecName: Full=Eukaryotic translation initiation factor 4B3; Short=AtTif4B3; Short=eIF4B3
12	up	AT4G18040	1.25902	RecName: Full=Eukaryotic translation initiation factor 4E-1; Short=eIF4E-1; AltName: Full=eIF-4F 25 kDa subunit; AltName: Full=eIF-4F p26 subunit; AltName: Full=mRNA cap-binding protein
12	up	AT2G39820	6.2188	RecName: Full=Eukaryotic translation initiation factor 6; Short=eIF-6
12	up	AT3G60500	1.10931	RecName: Full=Exosome complex component Rrp42
12	up	AT3G29030	1.16814	RecName: Full=Expansin-A4; AltName: Full=Alpha-expansin-4; AltName: Full=OsEXP4; AltName: Full=OsEXPA4; AltName: Full=OsaEXPa1.22; Flags: Precursor
12	up	AT2G37640	1.63528	RecName: Full=Expansin-A4; AltName: Full=Alpha-expansin-4; AltName: Full=OsEXP4; AltName: Full=OsEXPA4; AltName: Full=OsaEXPa1.22; Flags: Precursor
12	up	AT1G69530	2.41415	RecName: Full=Expansin-A4; AltName: Full=Alpha-expansin-4; AltName: Full=OsEXP4; AltName: Full=OsEXPA4; AltName: Full=OsaEXPa1.22; Flags: Precursor
12	up	AT2G40610	6.53346	RecName: Full=Expansin-A4; AltName: Full=Alpha-expansin-4; AltName: Full=OsEXP4; AltName: Full=OsEXPA4; AltName: Full=OsaEXPa1.22; Flags: Precursor
12	up	AT1G07180	4.98395	RecName: Full=External alternative NAD(P)H-ubiquinone oxidoreductase B1, mitochondrial; AltName: Full=External alternative NADH dehydrogenase NDB1; AltName: Full=NADH:ubiquinone reductase (non-electrogenic) NDB1; Flags: Precursor
12	up	AT4G15760	1.48343	RecName: Full=FAD-dependent urate hydroxylase; AltName: Full=Flavoprotein urate hydroxylase
12	up	AT2G45470	1.55296	RecName: Full=Fasciclin-like arabinogalactan protein 8; Short=AtAGP8; Flags: Precursor
12	up	AT1G03870	2.17061	RecName: Full=Fasciclin-like arabinogalactan protein 9; Flags: Precursor
12	up	AT2G32560	1.28096	RecName: Full=F-box protein At2g32560
12	up	AT1G23390	1.89295	RecName: Full=F-box/kelch-repeat protein At1g23390
12	up	AT1G60950	2.34392	RecName: Full=Ferredoxin
12	up	AT1G10960	2.97605	RecName: Full=Ferredoxin-1, chloroplastic; AltName: Full=Ferredoxin I; Flags: Precursor
12	up	AT4G14890	1.82125	RecName: Full=Ferredoxin-1; AltName: Full=Ferredoxin I
12	up	AT5G66190	1.16718	RecName: Full=Ferredoxin--NADP reductase; Short=FNR
12	up	AT5G49730	3.68485	RecName: Full=Ferric reduction oxidase 6; Short=AtFRO6; AltName: Full=Ferric-chelate reductase 6
12	up	AT5G49740	2.24686	RecName: Full=Ferric reduction oxidase 7, chloroplastic; Short=AtFRO7; AltName: Full=Ferric-chelate reductase 7; Flags: Precursor
12	up	AT2G40300	1.01587	RecName: Full=Ferritin-2, chloroplastic; Flags: Precursor
12	up	AT1G77580	1.23256	RecName: Full=Filament-like plant protein 1; Short=AtFPP1
12	up	AT5G45680	1.07823	RecName: Full=FK506-binding protein 2; AltName: Full=Peptidyl-prolyl cis-trans isomerase; Short=PPIase; AltName: Full=Rotamase; Flags: Precursor
12	up	AT5G13410	1.18093	RecName: Full=FK506-binding protein 4; AltName: Full=Histone proline isomerase; AltName: Full=Peptidyl-prolyl cis-trans isomerase; Short=PPIase; AltName: Full=Rotamase
12	up	AT3G10060	1.25369	RecName: Full=FK506-binding protein 4; AltName: Full=Histone proline isomerase; AltName: Full=Peptidyl-prolyl cis-trans isomerase; Short=PPIase; AltName: Full=Rotamase
12	up	AT2G43560	1.67676	RecName: Full=FK506-binding protein 4; AltName: Full=Histone proline isomerase; AltName: Full=Peptidyl-prolyl cis-trans isomerase; Short=PPIase; AltName: Full=Rotamase
12	up	AT4G12320	2.67091	RecName: Full=Flavonoid 3'-monooxygenase CYP75B137; AltName: Full=Cytochrome P450 1; Short=CcCYP1; AltName: Full=Cytochrome P450 75B137; AltName: Full=Flavonoid 3'-hydroxylase CYP75B137
12	up	AT2G03750	1.58349	RecName: Full=Flavonol 3-sulfotransferase; Short=F3-ST
12	up	AT5G07000	2.15908	RecName: Full=Flavonol 3-sulfotransferase; Short=F3-ST
12	up	AT5G19370	1.26054	RecName: Full=Foldase protein PrsA; Flags: Precursor
12	up	AT4G37550	1.07759	RecName: Full=Formamidase; AltName: Full=Formamide amidohydrolase
12	up	AT1G69200	1.34788	RecName: Full=Fructokinase
12	up	AT3G59480	7.13212	RecName: Full=Fructokinase
12	up	AT3G55800	1.87273	RecName: Full=Fructose-1,6-bisphosphatase class 1; Short=FBPase class 1; AltName: Full=D-fructose-1,6-bisphosphate 1-phosphohydrolase class 1
12	up	AT1G43670	1.24148	RecName: Full=Fructose-1,6-bisphosphatase, cytosolic; Short=FBPase; AltName: Full=D-fructose-1,6-bisphosphate 1-phosphohydrolase
12	up	AT3G54050	1.40672	RecName: Full=Fructose-1,6-bisphosphatase, cytosolic; Short=FBPase; AltName: Full=D-fructose-1,6-bisphosphate 1-phosphohydrolase
12	up	AT4G38970	2.02524	RecName: Full=Fructose-bisphosphate aldolase, cytoplasmic isozyme
12	up	AT2G21330	2.56474	RecName: Full=Fructose-bisphosphate aldolase, cytoplasmic isozyme
12	up	AT5G50950	1.75143	RecName: Full=Fumarate hydratase, mitochondrial; Short=Fumarase; Flags: Precursor
12	up	AT5G43630	2.44045	RecName: Full=Gag polyprotein; AltName: Full=Core polyprotein; Contains: RecName: Full=Matrix protein p10; Contains: RecName: Full=Phosphorylated protein pp24; Contains: RecName: Full=Phosphorylated protein pp18; Contains: RecName: Full=p12; Contains: RecName: Full=Capsid protein p27; Contains: RecName: Full=Nucleocapsid protein p14; Contains: RecName: Full=p4
12	up	AT5G40390	2.49276	RecName: Full=Galactinol--sucrose galactosyltransferase; AltName: Full=Raffinose synthase
12	up	AT5G59250	1.18362	RecName: Full=Galactose-proton symporter; AltName: Full=Galactose transporter
12	up	AT1G18460	1.55724	RecName: Full=Gastric triacylglycerol lipase; Short=GL; Short=Gastric lipase; Flags: Precursor
12	up	AT3G54400	1.30358	RecName: Full=Gastricsin; AltName: Full=Pepsinogen C; Flags: Precursor
12	up	AT1G08000	1.22519	RecName: Full=GATA transcription factor 10
12	up	AT5G56860	1.07429	RecName: Full=GATA transcription factor 21; AltName: Full=Protein GATA, NITRATE-INDUCIBLE, CARBON-METABOLISM INVOLVED; Short=AtGNC
12	up	AT4G26850	3.12959	RecName: Full=GDP-D-glucose phosphorylase 1
12	up	AT3G16370	3.04315	RecName: Full=GDSL esterase/lipase APG; AltName: Full=Extracellular lipase APG; Flags: Precursor
12	up	AT1G29660	1.96129	RecName: Full=GDSL esterase/lipase At1g29660; AltName: Full=Apoplastic EDS1-dependent protein 3; AltName: Full=Extracellular lipase At1g29660; Flags: Precursor
12	up	AT1G33811	4.70585	RecName: Full=GDSL esterase/lipase At1g33811; AltName: Full=Extracellular lipase At1g33811; Flags: Precursor
12	up	AT3G48460	4.01214	RecName: Full=GDSL esterase/lipase At3g48460; AltName: Full=Extracellular lipase At3g48460; Flags: Precursor
12	up	AT4G18970	3.57026	RecName: Full=GDSL esterase/lipase At4g18970; AltName: Full=Extracellular lipase At4g18970; Flags: Precursor
12	up	AT4G28780	1.78495	RecName: Full=GDSL esterase/lipase At4g28780; AltName: Full=Extracellular lipase At4g28780; Flags: Precursor
12	up	AT4G30140	2.17556	RecName: Full=GDSL esterase/lipase At4g30140; AltName: Full=Extracellular lipase At4g30140; Flags: Precursor
12	up	AT5G33370	1.29564	RecName: Full=GDSL esterase/lipase At5g33370; AltName: Full=Extracellular lipase At5g33370; Flags: Precursor
12	up	AT5G45950	3.42368	RecName: Full=GDSL esterase/lipase At5g45950; AltName: Full=Extracellular lipase At5g45950; Flags: Precursor
12	up	AT5G45960	3.20633	RecName: Full=GDSL esterase/lipase At5g45960; AltName: Full=Extracellular lipase At5g45960; Flags: Precursor
12	up	AT3G04290	1.00709	RecName: Full=GDSL esterase/lipase LTL1; AltName: Full=Extracellular lipase LTL1; AltName: Full=Lithium-tolerant lipase 1; Short=AtLTL1; Short=Li-tolerant lipase 1; Flags: Precursor
12	up	AT5G08350	2.39846	RecName: Full=GEM-like protein 4
12	up	AT5G38940	2.63242	RecName: Full=Germin-like protein subfamily 1 member 11; Flags: Precursor
12	up	AT1G75750	2.10875	RecName: Full=Gibberellin-regulated protein 1; AltName: Full=GAST1 protein homolog 1; Flags: Precursor
12	up	AT1G74670	2.94463	RecName: Full=Gibberellin-regulated protein 6; AltName: Full=GAST1 protein homolog 6; Flags: Precursor
12	up	AT1G22690	3.63879	RecName: Full=Gibberellin-regulated protein 9; AltName: Full=GAST1 protein homolog 9; Flags: Precursor
12	up	AT4G25780	2.04717	RecName: Full=GLIPR1-like protein 1; Flags: Precursor
12	up	AT5G61670	1.63118	RecName: Full=Glutamate dehydrogenase; Short=GDH
12	up	AT3G48730	1.80381	RecName: Full=Glutamate-1-semialdehyde 2,1-aminomutase; Short=GSA; AltName: Full=Glutamate-1-semialdehyde aminotransferase; Short=GSA-AT
12	up	AT1G66200	1.77246	RecName: Full=Glutamine synthetase nodule isozyme; Short=GS; AltName: Full=Glutamate--ammonia ligase
12	up	AT5G35630	1.59918	RecName: Full=Glutamine synthetase, chloroplastic; AltName: Full=GS2; AltName: Full=Glutamate--ammonia ligase; Flags: Precursor
12	up	AT1G58290	2.40268	RecName: Full=Glutamyl-tRNA reductase; Short=GluTR
12	up	AT3G21200	1.18574	RecName: Full=Glutamyl-tRNA reductase-binding protein, chloroplastic; Short=AtGluTRBP; Short=GluTR-binding protein; AltName: Full=Protein PROTON GRADIENT REGULATION 7; Flags: Precursor
12	up	AT1G64500	3.56639	RecName: Full=Glutaredoxin domain-containing cysteine-rich protein 1
12	up	AT3G54660	1.45419	RecName: Full=Glutathione reductase; Short=GR; Short=GRase
12	up	AT1G59700	1.24082	RecName: Full=Glutathione S-transferase U16; Short=AtGSTU16; AltName: Full=GST class-tau member 16
12	up	AT1G10370	4.90335	RecName: Full=Glutathione S-transferase U17; Short=AtGSTU17; AltName: Full=GST class-tau member 17; AltName: Full=Glutathione S-transferase 30; AltName: Full=Protein EARLY RESPONSIVE TO DEHYDRATION 9
12	up	AT4G04850	1.74317	RecName: Full=Glutathione-regulated potassium-efflux system protein KefB; AltName: Full=K(+)/H(+) antiporter
12	up	AT1G42970	1.12389	RecName: Full=Glyceraldehyde-3-phosphate dehydrogenase A, chloroplastic; AltName: Full=NADP-dependent glyceraldehydephosphate dehydrogenase subunit A; Flags: Precursor
12	up	AT3G26650	1.39385	RecName: Full=Glyceraldehyde-3-phosphate dehydrogenase A, chloroplastic; AltName: Full=NADP-dependent glyceraldehydephosphate dehydrogenase subunit A; Flags: Precursor
12	up	AT1G12900	2.48871	RecName: Full=Glyceraldehyde-3-phosphate dehydrogenase A, chloroplastic; AltName: Full=NADP-dependent glyceraldehydephosphate dehydrogenase subunit A; Flags: Precursor
12	up	AT1G01610	1.34947	RecName: Full=Glycerol-3-phosphate acyltransferase RAM2; AltName: Full=Protein REQUIRED FOR ARBUSCULAR MYCORRHIZATION 2
12	up	AT1G32200	1.40321	RecName: Full=Glycerol-3-phosphate acyltransferase, chloroplastic; Short=GPAT; Flags: Precursor
12	up	AT2G26080	1.62805	RecName: Full=Glycine dehydrogenase (decarboxylating), mitochondrial; AltName: Full=Glycine cleavage system P protein; AltName: Full=Glycine decarboxylase; AltName: Full=Glycine dehydrogenase (aminomethyl-transferring); Flags: Precursor
12	up	AT4G33010	1.94621	RecName: Full=Glycine dehydrogenase (decarboxylating), mitochondrial; AltName: Full=Glycine cleavage system P protein; AltName: Full=Glycine decarboxylase; AltName: Full=Glycine dehydrogenase (aminomethyl-transferring); Flags: Precursor
12	up	AT2G47180	2.57162	RecName: Full=Glycogenin-1; Short=GN-1; Short=GN1
12	up	AT1G80160	7.56394	RecName: Full=Glyoxylase I 4; Short=AtGLXI-like;4; Short=AtGLYI4
12	up	AT1G68010	1.72617	RecName: Full=Glyoxylate/hydroxypyruvate reductase B
12	up	AT3G01180	1.79725	RecName: Full=Granule-bound starch synthase 1, chloroplastic/amyloplastic; AltName: Full=Granule-bound starch synthase I; Short=GBSS-I; Flags: Precursor
12	up	AT5G66470	1.01287	RecName: Full=GTPase Era
12	up	AT1G30960	1.71037	RecName: Full=GTPase Era
12	up	AT5G18570	1.02358	RecName: Full=GTPase Obg; AltName: Full=GTP-binding protein Obg
12	up	AT1G11410	2.26443	RecName: Full=G-type lectin S-receptor-like serine/threonine-protein kinase At1g11410; Flags: Precursor
12	up	AT1G48630	1.75453	RecName: Full=Guanine nucleotide-binding protein subunit beta-like protein
12	up	AT3G18130	1.87271	RecName: Full=Guanine nucleotide-binding protein subunit beta-like protein
12	up	AT3G27170	3.33858	RecName: Full=H(+)/Cl(-) exchange transporter 7; AltName: Full=Chloride channel 7 alpha subunit; AltName: Full=Chloride channel protein 7; Short=ClC-7
12	up	AT4G12830	1.45688	RecName: Full=Haloalkane dehalogenase
12	up	AT1G52510	1.98243	RecName: Full=Haloalkane dehalogenase
12	up	AT1G55800	6.05743	RecName: Full=Heavy metal-associated isoprenylated plant protein 41; Short=AtHIP41; Flags: Precursor
12	up	AT5G24580	2.88782	RecName: Full=Heavy metal-associated isoprenylated plant protein 9; Short=AtHIP09; Flags: Precursor
12	up	AT2G26670	1.43846	RecName: Full=Heme oxygenase 1, chloroplastic; Short=AtHO1; AltName: Full=Protein GENOMES UNCOUPLED 2; AltName: Full=Protein REVERSAL OF THE DET PHENOTYPE 4; Flags: Precursor
12	up	AT1G51580	1.4684	RecName: Full=Heterogeneous nuclear ribonucleoprotein K; Short=hnRNP K
12	up	AT1G43710	1.40172	RecName: Full=Histidine decarboxylase; Short=HDC
12	up	AT2G30620	1.00824	RecName: Full=Histone H1
12	up	AT1G01060	6.49605	RecName: Full=Histone H2A deubiquitinase MYSM1; Short=2A-DUB; AltName: Full=Myb-like, SWIRM and MPN domain-containing protein 1
12	up	AT4G34610	1.53398	RecName: Full=Homeobox protein PKNOX2; AltName: Full=Homeobox protein PREP-2; AltName: Full=PBX/knotted homeobox 2
12	up	AT4G17460	1.73127	RecName: Full=Homeobox-leucine zipper protein HOX17; AltName: Full=HD-ZIP protein HOX17; AltName: Full=Homeodomain transcription factor HOX17; AltName: Full=OsHox17
12	up	AT2G46680	1.32646	RecName: Full=Homeobox-leucine zipper protein HOX6; AltName: Full=HD-ZIP protein HOX6; AltName: Full=Homeodomain transcription factor HOX6; AltName: Full=OsHox6
12	up	AT3G11945	1.51218	RecName: Full=Homogentisate geranylgeranyltransferase; Short=HGGT; Flags: Precursor
12	up	AT2G44230	2.29157	RecName: Full=Hypothetical protein At1g04090
12	up	AT4G14910	1.0335	RecName: Full=Imidazoleglycerol-phosphate dehydratase; Short=IGPD
12	up	AT4G09950	4.33359	RecName: Full=Immune-associated nucleotide-binding protein 13; Short=AtIAN13; AltName: Full=AIG1-like protein
12	up	AT1G54010	1.204	RecName: Full=Inactive GDSL esterase/lipase-like protein 23; AltName: Full=GDSL-like lipase 23; AltName: Full=Probable myrosinase-associated protein GLL23; Flags: Precursor
12	up	AT4G03400	2.38646	RecName: Full=Indole-3-acetic acid-amido synthetase GH3.10; AltName: Full=Auxin-responsive GH3-like protein 10; AltName: Full=Protein DWARF IN LIGHT 2
12	up	AT5G48220	1.20768	RecName: Full=Indole-3-glycerol phosphate synthase; Short=IGPS
12	up	AT4G28720	7.58992	RecName: Full=Indole-3-pyruvate monooxygenase YUCCA8; Short=OsYUCCA8; AltName: Full=Flavin-containing monooxygenase YUCCA8; AltName: Full=OsFMOt; AltName: Full=Protein CONSTITUTIVELY WILTED 1; Short=OsCOW1; AltName: Full=Protein NARROW LEAF 7; AltName: Full=Protein RICE ETHYLENE-INSENSITIVE 7
12	up	AT4G39800	2.88802	RecName: Full=Inositol-3-phosphate synthase; Short=MIP synthase; AltName: Full=Myo-inositol 1-phosphate synthase; Short=IPS; Short=MI-1-P synthase
12	up	AT1G12330	1.00435	RecName: Full=IRK-interacting protein
12	up	AT1G10500	1.71555	RecName: Full=Iron-binding protein IscA; AltName: Full=Iron-sulfur cluster assembly protein
12	up	AT3G16150	6.26148	RecName: Full=Isoaspartyl peptidase/L-asparaginase; AltName: Full=Asparaginase-like protein 1; AltName: Full=Beta-aspartyl-peptidase; AltName: Full=Isoaspartyl dipeptidase; AltName: Full=L-asparagine amidohydrolase; Contains: RecName: Full=Isoaspartyl peptidase/L-asparaginase alpha chain; Contains: RecName: Full=Isoaspartyl peptidase/L-asparaginase beta chain; Flags: Precursor
12	up	AT1G75280	2.275	RecName: Full=Isoflavone reductase; Short=IFR; AltName: Full=2'-hydroxyisoflavone reductase; AltName: Full=NADPH:isoflavone oxidoreductase
12	up	AT5G58770	3.82867	RecName: Full=Isoprenyl transferase
12	up	AT1G19640	1.32581	RecName: Full=Jasmonate O-methyltransferase; AltName: Full=S-adenosyl-L-methionine:jasmonic acid carboxyl methyltransferase
12	up	AT5G05600	1.73809	RecName: Full=Jasmonate-induced oxygenase 2; AltName: Full=2-oxoglutarate-dependent dioxygenase JOX2; AltName: Full=Jasmonic acid oxidase 2
12	up	AT3G53720	1.57148	RecName: Full=K(+)/H(+) antiporter 1
12	up	AT4G04940	1.8126	RecName: Full=Katanin p80 WD40 repeat-containing subunit B1; Short=Katanin p80 subunit B1; AltName: Full=p80 katanin
12	up	AT1G78070	1.99315	RecName: Full=Katanin p80 WD40 repeat-containing subunit B1; Short=Katanin p80 subunit B1; AltName: Full=p80 katanin
12	up	AT3G59940	2.84928	RecName: Full=Kelch-like ECH-associated protein 1
12	up	AT5G03260	9.90846	RecName: Full=Laccase-2; AltName: Full=Benzenediol:oxygen oxidoreductase 2; AltName: Full=Diphenol oxidase 2; AltName: Full=Urishiol oxidase 2; Flags: Precursor
12	up	AT2G24270	1.34511	RecName: Full=Lactaldehyde dehydrogenase
12	up	AT5G21100	1.66326	RecName: Full=L-ascorbate oxidase; Short=ASO; Short=Ascorbase; Flags: Precursor
12	up	AT4G38420	2.90051	RecName: Full=L-ascorbate oxidase; Short=ASO; Short=Ascorbase; Flags: Precursor
12	up	AT5G14760	1.94001	RecName: Full=L-aspartate oxidase; Short=LASPO; AltName: Full=Quinolinate synthase B
12	up	AT1G53080	7.05854	RecName: Full=Lectin-like protein At1g53080; Flags: Precursor
12	up	AT3G15356	1.6036	RecName: Full=Lectin-like protein LEC; Short=AtLEC; Short=Ath.lec2; Flags: Precursor
12	up	AT3G10520	1.15016	RecName: Full=Leghemoglobin
12	up	AT3G24480	1.17252	RecName: Full=Leucine-rich repeat extensin-like protein 4; Short=AtLRX4; Short=LRR/EXTENSIN4; AltName: Full=Cell wall hydroxyproline-rich glycoprotein; Flags: Precursor
12	up	AT4G17600	1.50399	RecName: Full=Light-harvesting complex-like protein 3 isotype 1, chloroplastic; AltName: Full=LHC-like protein 3 isoform 1; Flags: Precursor
12	up	AT5G02120	2.51796	RecName: Full=Light-harvesting complex-like protein OHP1, chloroplastic; AltName: Full=High-light-induced protein; Short=AtHLIP; AltName: Full=One helix protein; AltName: Full=One helix protein 1; AltName: Full=Protein LIGHT-HARVESTING LIKE 2; AltName: Full=Protein PIGMENT DEFECTIVE 335; Flags: Precursor
12	up	AT1G34000	2.21788	RecName: Full=Light-harvesting complex-like protein OHP2, chloroplastic; AltName: Full=One-helix protein 2; AltName: Full=Protein LIGHT-HARVESTING LIKE 6; Flags: Precursor
12	up	AT1G10740	1.01057	RecName: Full=Lipase 2; AltName: Full=Glycerol ester hydrolase 2; Flags: Precursor
12	up	AT5G67050	6.47672	RecName: Full=Lipase; AltName: Full=Triacylglycerol lipase; Flags: Precursor
12	up	AT5G66450	1.51376	RecName: Full=Lipid phosphate phosphatase epsilon 2, chloroplastic; Short=AtLPPE2; AltName: Full=Phosphatidic acid phosphatase epsilon 2; AltName: Full=Plastidic phosphatidic acid phosphatase epsilon 2; Flags: Precursor
12	up	AT5G08415	1.30766	RecName: Full=Lipoyl synthase, mitochondrial; AltName: Full=Lipoate synthase; Short=LS; Short=Lip-syn; AltName: Full=Lipoic acid synthase; Flags: Precursor
12	up	AT5G67420	1.07542	RecName: Full=LOB domain-containing protein 37; AltName: Full=ASYMMETRIC LEAVES 2-like protein 39; Short=AS2-like protein 39
12	up	AT1G19740	1.07802	RecName: Full=LON peptidase N-terminal domain and RING finger protein 3
12	up	AT1G75460	2.19189	RecName: Full=LON peptidase N-terminal domain and RING finger protein 3; AltName: Full=RING finger protein 127
12	up	AT3G23410	1.42309	RecName: Full=Long-chain-alcohol oxidase FAO1; AltName: Full=Long-chain fatty alcohol oxidase 1
12	up	AT4G19380	2.7803	RecName: Full=Long-chain-alcohol oxidase FAO1; AltName: Full=Long-chain fatty alcohol oxidase 1
12	up	AT1G49430	1.32326	RecName: Full=Long-chain-fatty-acid--CoA ligase 5; AltName: Full=Arachidonate--CoA ligase; AltName: Full=Long-chain acyl-CoA synthetase 5; Short=LACS 5
12	up	AT1G64400	1.35513	RecName: Full=Long-chain-fatty-acid--CoA ligase 5; AltName: Full=Arachidonate--CoA ligase; AltName: Full=Long-chain acyl-CoA synthetase 5; Short=LACS 5
12	up	AT5G64290	1.31134	RecName: Full=L-tartrate/succinate antiporter; AltName: Full=Tartrate carrier; AltName: Full=Tartrate transporter
12	up	AT5G12860	1.91843	RecName: Full=L-tartrate/succinate antiporter; AltName: Full=Tartrate carrier; AltName: Full=Tartrate transporter
12	up	AT3G10050	1.53499	RecName: Full=L-threonine dehydratase biosynthetic IlvA; AltName: Full=Threonine deaminase
12	up	AT5G57030	1.32867	RecName: Full=Lycopene beta cyclase, chloroplastic; Flags: Precursor
12	up	AT3G10230	1.96033	RecName: Full=Lycopene beta cyclase, chloroplastic; Flags: Precursor
12	up	AT5G57170	1.24351	RecName: Full=Macrophage migration inhibitory factor homolog; Short=MIF; AltName: Full=L-dopachrome isomerase; AltName: Full=L-dopachrome tautomerase; AltName: Full=Phenylpyruvate tautomerase
12	up	AT3G61120	6.56394	RecName: Full=MADS-box transcription factor 7; AltName: Full=FDRMADS1; AltName: Full=MADS-box protein 45; AltName: Full=OsMADS45; AltName: Full=OsMADS7; AltName: Full=Protein AGAMOUS-like 6; AltName: Full=RMADS216
12	up	AT1G59930	7.85279	RecName: Full=MADS-box transcription factor PHERES 1; AltName: Full=Agamous-like MADS-box protein AGL37
12	up	AT1G08520	1.30093	RecName: Full=Magnesium-chelatase subunit ChlI; AltName: Full=Mg-protoporphyrin IX chelatase
12	up	AT4G18480	2.03839	RecName: Full=Magnesium-chelatase subunit ChlI; AltName: Full=Mg-protoporphyrin IX chelatase
12	up	AT5G45930	2.68865	RecName: Full=Magnesium-chelatase subunit ChlI; AltName: Full=Mg-protoporphyrin IX chelatase
12	up	AT5G13630	3.02525	RecName: Full=Magnesium-chelatase subunit H; AltName: Full=Mg-protoporphyrin IX chelatase subunit H
12	up	AT3G56940	3.4407	RecName: Full=Magnesium-protoporphyrin IX monomethyl ester [oxidative] cyclase; Short=Mg-protoporphyrin IX monomethyl ester oxidative cyclase
12	up	AT3G47520	1.20615	RecName: Full=Malate dehydrogenase, mitochondrial; Flags: Precursor
12	up	AT5G09660	1.38713	RecName: Full=Malate dehydrogenase, mitochondrial; Flags: Precursor
12	up	AT2G30200	1.2608	RecName: Full=Malonyl CoA-acyl carrier protein transacylase; Short=MCT
12	up	AT1G74910	1.00308	RecName: Full=Mannose-1-phosphate guanyltransferase alpha; AltName: Full=GDP-mannose pyrophosphorylase A; AltName: Full=GTP-mannose-1-phosphate guanylyltransferase alpha
12	up	AT1G67070	3.09979	RecName: Full=Mannose-6-phosphate isomerase; AltName: Full=Phosphohexomutase; AltName: Full=Phosphomannose isomerase; Short=PMI
12	up	AT3G16000	1.24527	RecName: Full=MAR-binding filament-like protein 1
12	up	AT3G14810	2.24511	RecName: Full=Mechanosensitive ion channel protein 5; AltName: Full=Mechanosensitive channel of small conductance-like 5; AltName: Full=MscS-Like protein 5
12	up	AT5G04200	8.05621	RecName: Full=Metacaspase-1; Flags: Precursor
12	up	AT2G39450	1.15069	RecName: Full=Metal tolerance protein 11; Short=AtMTP11
12	up	AT4G14240	1.63703	RecName: Full=Metal transporter CNNM4; AltName: Full=Ancient conserved domain-containing protein 4; AltName: Full=Cyclin-M4
12	up	AT3G51800	1.48921	RecName: Full=Methionine aminopeptidase 2-2; Short=MAP 2-2; Short=MetAP 2-2; AltName: Full=Peptidase M
12	up	AT4G33110	2.79128	RecName: Full=Methoxy mycolic acid synthase MmaA3; AltName: Full=Mycolic acid methyltransferase; Short=MA-MT; AltName: Full=S-adenosylmethionine-dependent methyltransferase; Short=AdoMet-MT; Short=SAM-MT
12	up	AT1G32220	2.27552	RecName: Full=MIOREX complex component 2; AltName: Full=Mitochondrial organization of gene expression protein 2
12	up	AT5G46800	1.94343	RecName: Full=Mitochondrial carnitine/acylcarnitine carrier protein; AltName: Full=Carnitine/acylcarnitine translocase; Short=CAC; Short=CACT; AltName: Full=Solute carrier family 25 member 20
12	up	AT5G55510	1.76873	RecName: Full=Mitochondrial import inner membrane translocase subunit TIM22
12	up	AT5G41685	6.87488	RecName: Full=Mitochondrial import receptor subunit TOM7-1; AltName: Full=Translocase of outer membrane 7 kDa subunit 1
12	up	AT2G35800	1.2805	RecName: Full=Mitochondrial ornithine transporter 1; AltName: Full=Solute carrier family 25 member 15
12	up	AT1G70610	1.92747	RecName: Full=Mitochondrial potassium channel ATP-binding subunit; AltName: Full=ATP-binding cassette sub-family B member 8, mitochondrial; Short=ABCB8; AltName: Full=Mitochondrial sulfonylurea-receptor; Short=MITOSUR; Flags: Precursor
12	up	AT1G68730	1.15716	RecName: Full=Mitochondrial protein import protein ZIM17; AltName: Full=Mitochondrial import inner membrane translocase subunit TIM15; AltName: Full=mtHsp70 escort protein 1; AltName: Full=mtHsp70-associated motor and chaperone protein TIM15/ZIM17; Short=MMC; Flags: Precursor
12	up	AT3G21390	1.75686	RecName: Full=Mitochondrial thiamine pyrophosphate carrier 1
12	up	AT2G25680	2.49804	RecName: Full=Molybdate transporter 1; AltName: Full=Sulfate transporter like protein 5.2
12	up	AT1G73480	4.57981	RecName: Full=Monoacylglycerol lipase; Short=MGL
12	up	AT5G44780	1.79543	RecName: Full=Multiple organellar RNA editing factor 4, mitochondrial; AltName: Full=RNA editing-interacting protein 4; Flags: Precursor
12	up	AT1G15140	1.13616	RecName: Full=Na(+)-translocating NADH-quinone reductase subunit F; Short=Na(+)-NQR subunit F; Short=Na(+)-translocating NQR subunit F; AltName: Full=NQR complex subunit F; AltName: Full=NQR-1 subunit F
12	up	AT3G03200	7.4746	RecName: Full=NAC domain-containing protein 45
12	up	AT5G13180	1.84029	RecName: Full=NAC domain-containing protein 83; Short=ANAC083; AltName: Full=Protein VND-INTERACTING 2
12	up	AT1G21640	1.59762	RecName: Full=NAD kinase; AltName: Full=ATP-dependent NAD kinase
12	up	AT1G70760	1.63371	RecName: Full=NAD(P)H-quinone oxidoreductase subunit L; AltName: Full=NAD(P)H dehydrogenase I subunit L; AltName: Full=NDH-1 subunit L; AltName: Full=NDH-L
12	up	AT4G37925	1.44333	RecName: Full=NAD(P)H-quinone oxidoreductase subunit M; AltName: Full=NAD(P)H dehydrogenase I subunit M; Short=NDH-1 subunit M; Short=NDH-M
12	up	AT5G58260	1.05106	RecName: Full=NAD(P)H-quinone oxidoreductase subunit N; AltName: Full=NAD(P)H dehydrogenase I subunit N; Short=NDH-1 subunit N; Short=NDH-N
12	up	AT5G20070	1.26484	RecName: Full=NAD-capped RNA hydrolase NudC; Short=DeNADding enzyme NudC; AltName: Full=NADH pyrophosphatase
12	up	AT4G20070	2.13818	RecName: Full=N-carbamoyl-L-amino-acid hydrolase; AltName: Full=Hydantoin utilization protein C; AltName: Full=L-N-carbamoylase
12	up	AT3G11660	1.33355	RecName: Full=NDR1/HIN1-like protein 1
12	up	AT2G35960	2.04158	RecName: Full=NDR1/HIN1-like protein 12
12	up	AT1G02335	3.08745	RecName: Full=Nectarin-1; AltName: Full=Superoxide dismutase [Mn]; Flags: Precursor
12	up	AT4G02725	1.25095	RecName: Full=NF-kappa-B-activating protein
12	up	AT5G04950	2.39681	RecName: Full=Nicotianamine synthase 3; AltName: Full=S-adenosyl-L-methionine:S-adenosyl-L-methionine:S-adenosyl-methionine 3-amino-3-carboxypropyltransferase 3; Short=OsNAS3
12	up	AT1G09240	2.75087	RecName: Full=Nicotianamine synthase 3; AltName: Full=S-adenosyl-L-methionine:S-adenosyl-L-methionine:S-adenosyl-methionine 3-amino-3-carboxypropyltransferase 3; Short=OsNAS3
12	up	AT2G23420	1.00366	RecName: Full=Nicotinate phosphoribosyltransferase; Short=NAPRTase
12	up	AT1G76110	1.64445	RecName: Full=Non-histone chromosomal protein 6
12	up	AT1G27950	1.84815	RecName: Full=Non-specific lipid transfer protein GPI-anchored 1; Short=AtLTPG-1; Short=Protein LTP-GPI-ANCHORED 1; Flags: Precursor
12	up	AT3G43720	2.55974	RecName: Full=Non-specific lipid transfer protein GPI-anchored 2; Short=AtLTPG-2; Short=Protein LTP-GPI-ANCHORED 2; AltName: Full=Xylogen-like protein 10; Short=AtXYLP10; Short=AtXYP5; Flags: Precursor
12	up	AT1G55260	1.58083	RecName: Full=Non-specific lipid transfer protein GPI-anchored 6; Short=AtLTPG-6; Short=Protein LTP-GPI-ANCHORED 6; AltName: Full=Xylogen like protein 6; Short=AtXYLP6; Short=AtXYP12; Flags: Precursor
12	up	AT3G51600	1.77648	RecName: Full=Non-specific lipid-transfer protein 1; Short=LTP 1; Flags: Precursor
12	up	AT4G39510	1.52113	RecName: Full=Noroxomaritidine synthase 2; AltName: Full=CYP96T2; AltName: Full=Cytochrome P450 96T2
12	up	AT2G45970	1.66331	RecName: Full=Noroxomaritidine synthase 2; AltName: Full=CYP96T2; AltName: Full=Cytochrome P450 96T2
12	up	AT2G29170	1.76877	RecName: Full=Noroxomaritidine/norcraugsodine reductase; Short=NorRed
12	up	AT5G27030	1.03179	RecName: Full=Nuclear distribution protein PAC1; AltName: Full=Lissencephaly-1 homolog; Short=LIS-1; AltName: Full=nudF homolog
12	up	AT5G20200	1.13806	RecName: Full=Nuclear pore complex protein NUP1; AltName: Full=Nuclear pore complex protein NUP136; AltName: Full=Nucleoporin 1; AltName: Full=Nucleoporin 136
12	up	AT2G24020	1.16652	RecName: Full=Nucleoid-associated protein At2g24020, chloroplastic; AltName: Full=Suppressor of tic40 protein 2; Flags: Precursor
12	up	AT5G27120	1.17874	RecName: Full=Nucleolar protein 58
12	up	AT5G05580	1.37182	RecName: Full=Omega-3 fatty acid desaturase, chloroplastic; Flags: Precursor
12	up	AT5G54580	1.26632	RecName: Full=Organelle RRM domain-containing protein 1, chloroplastic; Flags: Precursor
12	up	AT1G11430	1.83907	RecName: Full=Organelle RRM domain-containing protein 1, chloroplastic; Flags: Precursor
12	up	AT3G46740	1.10814	RecName: Full=Outer envelope protein 80, chloroplastic; AltName: Full=Chloroplastic outer envelope protein of 80 kDa; Short=OsOEP80
12	up	AT1G72970	1.51682	RecName: Full=Oxygen-dependent choline dehydrogenase; Short=CDH; Short=CHD; AltName: Full=Betaine aldehyde dehydrogenase; Short=BADH
12	up	AT3G56060	1.73451	RecName: Full=Oxygen-dependent choline dehydrogenase; Short=CDH; Short=CHD; AltName: Full=Betaine aldehyde dehydrogenase; Short=BADH
12	up	AT5G66570	1.56095	RecName: Full=Oxygen-evolving enhancer protein 1, chloroplastic; Short=OEE1; AltName: Full=33 kDa subunit of oxygen evolving system of photosystem II; AltName: Full=33 kDa thylakoid membrane protein; AltName: Full=OEC 33 kDa subunit; Flags: Precursor
12	up	AT3G50820	2.13805	RecName: Full=Oxygen-evolving enhancer protein 1, chloroplastic; Short=OEE1; AltName: Full=33 kDa subunit of oxygen evolving system of photosystem II; AltName: Full=33 kDa thylakoid membrane protein; AltName: Full=OEC 33 kDa subunit; Flags: Precursor
12	up	AT1G06680	2.36439	RecName: Full=Oxygen-evolving enhancer protein 2, chloroplastic; Short=OEE2; AltName: Full=23 kDa subunit of oxygen evolving system of photosystem II; AltName: Full=23 kDa thylakoid membrane protein; AltName: Full=OEC 23 kDa subunit; Flags: Precursor
12	up	AT4G05180	2.49244	RecName: Full=Oxygen-evolving enhancer protein 3-1, chloroplastic; Short=OEE3; AltName: Full=16 kDa subunit of oxygen evolving system of photosystem II; AltName: Full=OEC 16 kDa subunit; Flags: Precursor
12	up	AT4G21280	2.87869	RecName: Full=Oxygen-evolving enhancer protein 3-1, chloroplastic; Short=OEE3; AltName: Full=16 kDa subunit of oxygen evolving system of photosystem II; AltName: Full=OEC 16 kDa subunit; Flags: Precursor
12	up	AT2G10940	2.10452	RecName: Full=pEARLI1-like lipid transfer protein 1; AltName: Full=Protein AZELAIC ACID INDUCED 1; Flags: Precursor
12	up	AT1G12090	2.31602	RecName: Full=pEARLI1-like lipid transfer protein 1; AltName: Full=Protein AZELAIC ACID INDUCED 1; Flags: Precursor
12	up	AT4G22490	2.90923	RecName: Full=pEARLI1-like lipid transfer protein 1; AltName: Full=Protein AZELAIC ACID INDUCED 1; Flags: Precursor
12	up	AT1G23205	3.07377	RecName: Full=Pectinesterase 3; Short=PE 3; AltName: Full=Pectin methylesterase 3; Flags: Precursor
12	up	AT4G33220	3.39124	RecName: Full=Pectinesterase 3; Short=PE 3; AltName: Full=Pectin methylesterase 3; Flags: Precursor
12	up	AT1G53830	6.2579	RecName: Full=Pectinesterase 3; Short=PE 3; AltName: Full=Pectin methylesterase 3; Flags: Precursor
12	up	AT3G62820	1.79588	RecName: Full=Pectinesterase inhibitor 6; AltName: Full=Pectin methylesterase inhibitor 6; Short=AtPMEI6; Flags: Precursor
12	up	AT1G01970	1.17195	RecName: Full=Pentatricopeptide repeat-containing protein At1g01970
12	up	AT1G10270	1.47972	RecName: Full=Pentatricopeptide repeat-containing protein At1g10270; AltName: Full=Protein GLUTAMINE-RICH PROTEIN 23
12	up	AT1G22960	1.29073	RecName: Full=Pentatricopeptide repeat-containing protein At1g22960, mitochondrial; Flags: Precursor
12	up	AT1G31920	1.52859	RecName: Full=Pentatricopeptide repeat-containing protein At1g31920
12	up	AT1G59720	2.95253	RecName: Full=Pentatricopeptide repeat-containing protein At1g59720, chloroplastic/mitochondrial; AltName: Full=Protein CHLORORESPIRATORY REDUCTION 28; Flags: Precursor
12	up	AT1G80270	1.19245	RecName: Full=Pentatricopeptide repeat-containing protein At1g80270, mitochondrial; Flags: Precursor
12	up	AT2G01860	4.41891	RecName: Full=Pentatricopeptide repeat-containing protein At2g01860; AltName: Full=Protein EMBRYO DEFECTIVE 975
12	up	AT2G17033	1.19451	RecName: Full=Pentatricopeptide repeat-containing protein At2g17033
12	up	AT2G18940	1.03091	RecName: Full=Pentatricopeptide repeat-containing protein At2g18940, chloroplastic; Flags: Precursor
12	up	AT2G30100	1.70535	RecName: Full=Pentatricopeptide repeat-containing protein At2g30100, chloroplastic; Flags: Precursor
12	up	AT3G09650	1.17304	RecName: Full=Pentatricopeptide repeat-containing protein At3g09650, chloroplastic; AltName: Full=Protein HIGH CHLOROPHYLL FLUORESCENCE 152; Flags: Precursor
12	up	AT3G20730	6.68697	RecName: Full=Pentatricopeptide repeat-containing protein At3g20730
12	up	AT3G29230	1.15154	RecName: Full=Pentatricopeptide repeat-containing protein At3g29230
12	up	AT3G29290	1.13411	RecName: Full=Pentatricopeptide repeat-containing protein At3g29290; AltName: Full=Protein EMBRYO DEFECTIVE 2076
12	up	AT3G59040	1.59193	RecName: Full=Pentatricopeptide repeat-containing protein At3g59040
12	up	AT4G16390	2.11461	RecName: Full=Pentatricopeptide repeat-containing protein At4g16390, chloroplastic; AltName: Full=Chloroplastic RNA-binding protein P67; AltName: Full=Protein SUPPRESSOR OF VARIEGATION 7; Flags: Precursor
12	up	AT4G25270	1.80796	RecName: Full=Pentatricopeptide repeat-containing protein At4g25270, chloroplastic; Flags: Precursor
12	up	AT4G30825	1.99498	RecName: Full=Pentatricopeptide repeat-containing protein At4g30825, chloroplastic; Flags: Precursor
12	up	AT4G31850	1.54644	RecName: Full=Pentatricopeptide repeat-containing protein At4g31850, chloroplastic; AltName: Full=Protein PROTON GRADIENT REGULATION 3; Flags: Precursor
12	up	AT5G02830	1.79441	RecName: Full=Pentatricopeptide repeat-containing protein At5g02830, chloroplastic; Flags: Precursor
12	up	AT5G13770	1.98238	RecName: Full=Pentatricopeptide repeat-containing protein At5g13770, chloroplastic; Flags: Precursor
12	up	AT5G46580	1.49591	RecName: Full=Pentatricopeptide repeat-containing protein At5g46580, chloroplastic; Flags: Precursor
12	up	AT5G48730	1.61806	RecName: Full=Pentatricopeptide repeat-containing protein At5g48730, chloroplastic; Flags: Precursor
12	up	AT5G55740	1.75951	RecName: Full=Pentatricopeptide repeat-containing protein At5g55740, chloroplastic; AltName: Full=Protein CHLORORESPIRATORY REDUCTION 21; Flags: Precursor
12	up	AT4G34830	1.11558	RecName: Full=Pentatricopeptide repeat-containing protein MRL1, chloroplastic; AltName: Full=Protein MATURATION OF RBCL 1; Short=AtMRL1; Flags: Precursor
12	up	AT5G60960	1.24647	RecName: Full=Pentatricopeptide repeat-containing protein PNM1, mitochondrial; AltName: Full=PPR PROTEIN LOCALIZED TO THE NUCLEUS AND MITOCHONDRIA 1; Flags: Precursor
12	up	AT1G53670	2.06318	RecName: Full=Peptide methionine sulfoxide reductase MsrB; AltName: Full=Peptide-methionine (R)-S-oxide reductase
12	up	AT4G04840	2.3657	RecName: Full=Peptide methionine sulfoxide reductase MsrB; AltName: Full=Peptide-methionine (R)-S-oxide reductase
12	up	AT1G74070	1.39851	RecName: Full=Peptidyl-prolyl cis-trans isomerase A; Short=PPIase A; AltName: Full=Cyclophilin A; AltName: Full=Cyclosporin A-binding protein; AltName: Full=Rotamase A; Contains: RecName: Full=Peptidyl-prolyl cis-trans isomerase A, N-terminally processed
12	up	AT3G62030	1.40408	RecName: Full=Peptidyl-prolyl cis-trans isomerase B; Short=PPIase B; AltName: Full=Rotamase B; Flags: Precursor
12	up	AT5G35100	1.49003	RecName: Full=Peptidyl-prolyl cis-trans isomerase B; Short=PPIase B; AltName: Full=Rotamase B; Flags: Precursor
12	up	AT3G15520	1.45776	RecName: Full=Peptidyl-prolyl cis-trans isomerase CYP37, chloroplastic; Short=PPIase CYP37; AltName: Full=Rotamase CYP37; AltName: Full=Thylakoid lumen PPIase of 38 kDa; Short=TLP38; Short=p38; Flags: Precursor
12	up	AT3G17070	1.66813	RecName: Full=Peroxidase 29; Short=Atperox P29; AltName: Full=ATP40; Flags: Precursor
12	up	AT5G51890	5.25308	RecName: Full=Peroxidase 66; Short=Atperox P66; AltName: Full=ATP27a; Flags: Precursor
12	up	AT5G64110	1.88373	RecName: Full=Peroxidase 70; Short=Atperox P70; AltName: Full=ATP45; Flags: Precursor
12	up	AT5G64120	2.65166	RecName: Full=Peroxidase 71; Short=Atperox P71; AltName: Full=ATP15a; AltName: Full=ATPO2; Flags: Precursor
12	up	AT3G18160	1.00988	RecName: Full=Peroxisomal biogenesis factor 3; AltName: Full=Peroxin-3; AltName: Full=Peroxisomal assembly protein PEX3
12	up	AT3G47430	2.10835	RecName: Full=Peroxisomal membrane protein 11-4; AltName: Full=OsPEX11-4; AltName: Full=Peroxin-11-4
12	up	AT2G33380	2.67217	RecName: Full=Peroxygenase; AltName: Full=Caleosin
12	up	AT4G22890	1.39029	RecName: Full=PGR5-like protein 1A, chloroplastic; AltName: Full=Ferredoxin-plastoquinone reductase 1; Flags: Precursor
12	up	AT4G02850	2.35362	RecName: Full=Phenazine biosynthesis-like domain-containing protein
12	up	AT5G39080	1.93374	RecName: Full=Phenolic glucoside malonyltransferase 1
12	up	AT5G04230	1.87375	RecName: Full=Phenylalanine ammonia-lyase
12	up	AT3G58140	1.48496	RecName: Full=Phenylalanine--tRNA ligase alpha subunit; AltName: Full=Phenylalanyl-tRNA synthetase alpha subunit; Short=PheRS
12	up	AT3G58830	1.18408	RecName: Full=Phosphatidylglycerophosphate phosphatase 1, chloroplastic/mitochondrial; Short=AtPGPP1; Short=PGP phosphatase 1; Flags: Precursor
12	up	AT1G10900	1.65653	RecName: Full=Phosphatidylinositol 4-phosphate 5-kinase 7; Short=AtPIP5K7; AltName: Full=1-phosphatidylinositol 4-phosphate kinase 7; AltName: Full=Diphosphoinositide kinase 7; Short=AtP5K2; AltName: Full=PtdIns(4)P-5-kinase 7
12	up	AT3G10970	1.09406	RecName: Full=Phosphoglycolate phosphatase; Short=PGP; Short=PGPase
12	up	AT4G39970	1.37706	RecName: Full=Phosphoglycolate phosphatase; Short=PGP; Short=PGPase
12	up	AT2G41250	3.2653	RecName: Full=Phosphoglycolate phosphatase; Short=PGP; Short=PGPase
12	up	AT5G13640	1.13243	RecName: Full=Phospholipase A2 group XV; AltName: Full=1-O-acylceramide synthase; Short=ACS; AltName: Full=LCAT-like lysophospholipase; Short=LLPL; AltName: Full=Lysophospholipase 3; AltName: Full=Lysosomal phospholipase A and acyltransferase; AltName: Full=Lysosomal phospholipase A2; Short=LPLA2; Flags: Precursor
12	up	AT1G09830	1.29996	RecName: Full=Phosphoribosylamine--glycine ligase; AltName: Full=GARS; AltName: Full=Glycinamide ribonucleotide synthetase; AltName: Full=Phosphoribosylglycinamide synthetase
12	up	AT1G15980	1.64462	RecName: Full=Photosynthetic NDH subunit of subcomplex B 1, chloroplastic; Short=Protein PnsB1; AltName: Full=NAD(P)H DEHYDROGENASE SUBUNIT 48; AltName: Full=NDH-DEPENDENT CYCLIC ELECTRON FLOW 1; Flags: Precursor
12	up	AT1G64770	1.70719	RecName: Full=Photosynthetic NDH subunit of subcomplex B 2, chloroplastic; Short=Protein PnsB2; AltName: Full=NAD(P)H DEHYDROGENASE SUBUNIT 45; AltName: Full=NDH-DEPENDENT CYCLIC ELECTRON FLOW 2; Flags: Precursor
12	up	AT5G43750	1.01801	RecName: Full=Photosynthetic NDH subunit of subcomplex B 5, chloroplastic; Short=Protein PnsB5; AltName: Full=NAD(P)H dehydrogenase 18; Flags: Precursor
12	up	AT3G61470	1.92955	RecName: Full=Photosystem I chlorophyll a/b-binding protein 2, chloroplastic; Short=Lhca2; AltName: Full=LHCI type III LHCA2; Flags: Precursor
12	up	AT1G19150	1.70519	RecName: Full=Photosystem I chlorophyll a/b-binding protein 6, chloroplastic; AltName: Full=LHCI type III LHCA6; Flags: Precursor
12	up	AT4G02770	2.54183	RecName: Full=Photosystem I reaction center subunit II; AltName: Full=Photosystem I 16 kDa polypeptide; Short=PSI-D
12	up	AT1G03130	4.0242	RecName: Full=Photosystem I reaction center subunit II; AltName: Full=Photosystem I 16 kDa polypeptide; Short=PSI-D
12	up	AT1G31330	2.73308	RecName: Full=Photosystem I reaction center subunit III; AltName: Full=PSI-F; Flags: Precursor
12	up	AT2G20260	1.59211	RecName: Full=Photosystem I reaction center subunit IV
12	up	AT4G28750	2.60293	RecName: Full=Photosystem I reaction center subunit IV
12	up	AT5G64040	3.24709	RecName: Full=Photosystem I reaction center subunit N, chloroplastic; Short=PSI-N; Flags: Precursor
12	up	AT1G30380	2.11773	RecName: Full=Photosystem I reaction center subunit psaK, chloroplastic; AltName: Full=PSI-K; AltName: Full=Photosystem I subunit X; Flags: Precursor
12	up	AT1G55670	2.52792	RecName: Full=Photosystem I reaction center subunit V, chloroplastic; AltName: Full=PSI-G; Flags: Precursor
12	up	AT3G16140	3.12557	RecName: Full=Photosystem I reaction center subunit VI, chloroplastic; Short=PSI-H; AltName: Full=Light-harvesting complex I 11 kDa protein; Flags: Precursor
12	up	AT1G52230	3.33956	RecName: Full=Photosystem I reaction center subunit VI, chloroplastic; Short=PSI-H; AltName: Full=Light-harvesting complex I 11 kDa protein; Flags: Precursor
12	up	AT4G12800	2.32849	RecName: Full=Photosystem I reaction center subunit XI; AltName: Full=PSI subunit V; AltName: Full=PSI-L
12	up	AT1G08380	3.05077	RecName: Full=Photosystem I subunit O; Short=PSI-O; Flags: Precursor
12	up	AT1G79040	1.83127	RecName: Full=Photosystem II 10 kDa polypeptide, chloroplastic; Flags: Precursor
12	up	AT1G44575	2.08753	RecName: Full=Photosystem II 22 kDa protein, chloroplastic; AltName: Full=CP22; Flags: Precursor
12	up	AT3G21055	1.85256	RecName: Full=Photosystem II 5 kDa protein, chloroplastic; Short=PSII-T; AltName: Full=Nuclear encoded psbT; AltName: Full=PsbTn; Flags: Precursor
12	up	AT5G23120	1.09133	RecName: Full=Photosystem II assembly lipoprotein Ycf48; Flags: Precursor
12	up	AT1G67740	3.21563	RecName: Full=Photosystem II core complex proteins psbY, chloroplastic; AltName: Full=L-arginine-metabolizing enzyme; Short=L-AME; Contains: RecName: Full=Photosystem II protein psbY-1, chloroplastic; AltName: Full=psbY-A1; Contains: RecName: Full=Photosystem II protein psbY-2, chloroplastic; AltName: Full=psbY-A2; Flags: Precursor
12	up	ATCG00070	1.44571	RecName: Full=Photosystem II reaction center protein K; Short=PSII-K; Flags: Precursor
12	up	AT4G28660	1.74969	RecName: Full=Photosystem II reaction center Psb28 protein; AltName: Full=Photosystem II 13 kDa protein; AltName: Full=Photosystem II reaction center W protein
12	up	AT2G30570	2.17102	RecName: Full=Photosystem II reaction center W protein, chloroplastic; AltName: Full=PSII 6.1 kDa protein; Flags: Precursor
12	up	AT1G03600	1.47951	RecName: Full=Photosystem II repair protein PSB27-H1, chloroplastic; Short=Psb27-H1; AltName: Full=Thylakoid lumenal protein PSB27-H1; Flags: Precursor
12	up	AT1G78140	1.1186	RecName: Full=Phthiotriol/phenolphthiotriol dimycocerosates methyltransferase
12	up	AT5G17230	1.81886	RecName: Full=Phytoene synthase, chloroplastic; Flags: Precursor
12	up	AT4G37470	1.72988	RecName: Full=Pimeloyl-[acyl-carrier protein] methyl ester esterase; AltName: Full=Biotin synthesis protein BioH; AltName: Full=Carboxylesterase BioH
12	up	AT5G19850	1.79394	RecName: Full=Pimeloyl-[acyl-carrier protein] methyl ester esterase; AltName: Full=Biotin synthesis protein BioH; AltName: Full=Carboxylesterase BioH
12	up	AT4G36530	1.80501	RecName: Full=Pimeloyl-[acyl-carrier protein] methyl ester esterase; AltName: Full=Biotin synthesis protein BioH; AltName: Full=Carboxylesterase BioH
12	up	AT4G34930	7.38255	RecName: Full=PI-PLC X-box domain-containing protein DDB_G0293730
12	up	AT1G68780	1.05448	RecName: Full=Piriformospora indica-insensitive protein 2; Flags: Precursor
12	up	AT4G25570	1.19396	RecName: Full=Plasma membrane ascorbate-dependent reductase CYBRD1; AltName: Full=Cytochrome b reductase 1
12	up	AT4G27030	4.35473	RecName: Full=Plasmanylethanolamine desaturase; AltName: Full=Plasmanylethanolamine desaturase 1; AltName: Full=Transmembrane protein 189
12	up	AT1G76100	1.38299	RecName: Full=Plastocyanin
12	up	AT1G20340	2.09911	RecName: Full=Plastocyanin
12	up	AT3G52380	1.41143	RecName: Full=Poly(U)-binding-splicing factor PUF60; AltName: Full=60 kDa poly(U)-binding-splicing factor
12	up	AT1G01080	1.40778	RecName: Full=Polyadenylate-binding protein, cytoplasmic and nuclear; Short=PABP; Short=Poly(A)-binding protein; AltName: Full=Polyadenylate tail-binding protein
12	up	AT3G12610	1.19649	RecName: Full=Polygalacturonase inhibitor; AltName: Full=Polygalacturonase-inhibiting protein; Short=PGIG; Flags: Precursor
12	up	AT3G20820	2.15862	RecName: Full=Polygalacturonase inhibitor; AltName: Full=Polygalacturonase-inhibiting protein; Short=PGIG; Flags: Precursor
12	up	AT4G23820	1.18524	RecName: Full=Polygalacturonase; Short=PG; AltName: Full=Pectinase; Flags: Precursor
12	up	AT1G60590	1.53312	RecName: Full=Polygalacturonase; Short=PG; AltName: Full=Pectinase; Flags: Precursor
12	up	AT1G48100	2.84396	RecName: Full=Polygalacturonase; Short=PG; AltName: Full=Pectinase; Flags: Precursor
12	up	AT2G43870	7.59185	RecName: Full=Polygalacturonase; Short=PG; AltName: Full=Pectinase; Flags: Precursor
12	up	AT3G03710	1.00514	RecName: Full=Polyribonucleotide nucleotidyltransferase; AltName: Full=Polynucleotide phosphorylase; Short=PNPase
12	up	AT4G02890	1.38653	RecName: Full=Polyubiquitin; Contains: RecName: Full=Ubiquitin; Flags: Precursor
12	up	AT5G08280	1.80216	RecName: Full=Porphobilinogen deaminase; Short=PBG; AltName: Full=Hydroxymethylbilane synthase; Short=HMBS; AltName: Full=Pre-uroporphyrinogen synthase
12	up	AT5G62130	1.756	RecName: Full=Post-GPI attachment to proteins factor 3; AltName: Full=PER1-like domain-containing protein 1; Flags: Precursor
12	up	AT4G22200	1.46342	RecName: Full=Potassium channel AKT1; Short=OsAKT1
12	up	AT5G11240	1.27034	RecName: Full=Pre-mRNA-processing factor 19; AltName: Full=PRP19/PSO4 homolog; AltName: Full=RING-type E3 ubiquitin transferase PRP19
12	up	AT3G17040	2.1396	RecName: Full=Pre-mRNA-splicing factor CLF1
12	up	AT1G07360	1.10392	RecName: Full=Pre-mRNA-splicing factor RBM22; AltName: Full=RNA-binding motif protein 22
12	up	AT1G78510	1.60724	RecName: Full=Prenyl transferase
12	up	AT1G17050	2.15739	RecName: Full=Prenyl transferase
12	up	AT5G57280	1.80204	RecName: Full=Probable 18S rRNA (guanine-N(7))-methyltransferase; AltName: Full=Bud site selection protein 23 homolog; AltName: Full=Williams-Beuren syndrome chromosomal region 22 protein homolog; AltName: Full=rRNA methyltransferase and ribosome maturation factor
12	up	AT1G68590	1.91761	RecName: Full=Probable 30S ribosomal protein PSRP-3; AltName: Full=Ycf65-like protein
12	up	AT5G60660	8.0387	RecName: Full=Probable aquaporin PIP2-4; AltName: Full=Plasma membrane intrinsic protein 2.4; Short=AtPIP2;4; Contains: RecName: Full=Probable aquaporin PIP2-4, N-terminally processed
12	up	AT4G17340	4.59372	RecName: Full=Probable aquaporin TIP2-2; AltName: Full=Tonoplast intrinsic protein 2-2; Short=AtTIP2;2
12	up	AT5G48430	8.26042	RecName: Full=Probable aspartic proteinase GIP2; AltName: Full=Glucanase inhibitor protein 2; Short=NbGIP2; Flags: Precursor
12	up	AT5G02270	1.59906	RecName: Full=Probable ATP-binding protein YbiT
12	up	AT2G45600	2.3095	RecName: Full=Probable carboxylesterase 8; AltName: Full=AtCXE8
12	up	AT4G19170	5.06756	RecName: Full=Probable carotenoid cleavage dioxygenase 4, chloroplastic; Short=AtCCD4; AltName: Full=AtNCED4; Flags: Precursor
12	up	AT3G19450	3.01926	RecName: Full=Probable cinnamyl alcohol dehydrogenase; Short=CAD
12	up	AT3G48010	6.11209	RecName: Full=Probable cyclic nucleotide-gated ion channel 16; AltName: Full=Cyclic nucleotide- and calmodulin-regulated ion channel 16
12	up	AT3G50440	1.21765	RecName: Full=Probable esterase PIR7A
12	up	AT4G16690	2.57253	RecName: Full=Probable esterase PIR7A
12	up	AT4G13550	1.17639	RecName: Full=Probable feruloyl esterase A; AltName: Full=Ferulic acid esterase A; Flags: Precursor
12	up	AT2G22870	1.65722	RecName: Full=Probable GTP-binding protein EngB
12	up	AT5G46220	4.27884	RecName: Full=Probable hexosyltransferase MUCI70; AltName: Full=Protein MUCILAGE-RELATED 70
12	up	AT2G35500	1.44734	RecName: Full=Probable inactive shikimate kinase like 2, chloroplastic; Short=AtSKL2; Flags: Precursor
12	up	AT4G37980	1.58017	RecName: Full=Probable mannitol dehydrogenase; AltName: Full=NAD-dependent mannitol dehydrogenase
12	up	AT4G39330	2.60586	RecName: Full=Probable mannitol dehydrogenase; AltName: Full=NAD-dependent mannitol dehydrogenase
12	up	AT4G37990	2.98251	RecName: Full=Probable mannitol dehydrogenase; AltName: Full=NAD-dependent mannitol dehydrogenase
12	up	AT3G27020	1.40605	RecName: Full=Probable metal-nicotianamine transporter YSL6; AltName: Full=Protein YELLOW STRIPE LIKE 6; Short=AtYSL6
12	up	AT3G56080	1.68787	RecName: Full=Probable methyltransferase PMT22
12	up	AT5G03130	7.10845	RecName: Full=Probable methyltransferase PMT7
12	up	AT2G38270	1.16539	RecName: Full=Probable monothiol glutaredoxin 2
12	up	AT3G54900	2.56576	RecName: Full=Probable monothiol glutaredoxin 2
12	up	AT1G69070	1.42913	RecName: Full=Probable nucleolar complex protein 14
12	up	AT5G48900	1.21581	RecName: Full=Probable pectate lyase 20; Flags: Precursor
12	up	AT5G63180	1.6848	RecName: Full=Probable pectate lyase 22; Flags: Precursor
12	up	AT5G19730	2.49031	RecName: Full=Probable pectinesterase 53; Short=PE 53; AltName: Full=Pectin methylesterase 53; Short=AtPME53; Flags: Precursor
12	up	AT1G05310	7.67674	RecName: Full=Probable pectinesterase 8; Short=PE 8; AltName: Full=Pectin methylesterase 2; Short=AtPME2; AltName: Full=Pectin methylesterase 8; Short=AtPME8; Flags: Precursor
12	up	AT2G31570	2.0762	RecName: Full=Probable phospholipid hydroperoxide glutathione peroxidase; Short=PHGPx
12	up	AT2G25080	2.97061	RecName: Full=Probable phospholipid hydroperoxide glutathione peroxidase; Short=PHGPx
12	up	AT4G31870	3.02952	RecName: Full=Probable phospholipid hydroperoxide glutathione peroxidase; Short=PHGPx
12	up	AT4G04020	1.2803	RecName: Full=Probable plastid-lipid-associated protein 1, chloroplastic; Short=AtPap1; AltName: Full=Fibrillin-1a; AltName: Full=Plastoglobulin 35; Short=AtPGL35; Flags: Precursor
12	up	AT2G46910	1.57474	RecName: Full=Probable plastid-lipid-associated protein 10, chloroplastic; AltName: Full=Fibrillin-8; Flags: Precursor
12	up	AT5G19940	2.19651	RecName: Full=Probable plastid-lipid-associated protein 8, chloroplastic; AltName: Full=Fibrillin-6; Flags: Precursor
12	up	AT3G12270	1.39831	RecName: Full=Probable protein arginine N-methyltransferase 3
12	up	AT3G24190	1.60982	RecName: Full=Probable protein kinase UbiB; AltName: Full=Ubiquinone biosynthesis protein UbiB
12	up	AT1G79600	1.64166	RecName: Full=Probable protein kinase UbiB; AltName: Full=Ubiquinone biosynthesis protein UbiB
12	up	AT5G64940	2.88448	RecName: Full=Probable protein kinase UbiB; AltName: Full=Ubiquinone biosynthesis protein UbiB
12	up	AT5G02760	2.84487	RecName: Full=Probable protein phosphatase 2C 34; Short=OsPP2C34; AltName: Full=BTH-induced protein phosphatase 2C 2; Short=OsBIPP2C2
12	up	AT3G24460	2.67623	RecName: Full=Probable serine incorporator
12	up	AT3G18750	1.54623	RecName: Full=Probable serine/threonine-protein kinase WNK1; Short=OsWNK1; AltName: Full=Mitogen-activated protein kinase kinase 1; AltName: Full=Protein kinase with no lysine 1
12	up	AT4G22840	5.07933	RecName: Full=Probable sodium/metabolite cotransporter BASS5, chloroplastic; AltName: Full=Bile acid-sodium symporter family protein 5; Flags: Precursor
12	up	AT1G66100	4.05945	RecName: Full=Probable thionin-2.4; Contains: RecName: Full=Probable thionin-2.4; Contains: RecName: Full=Acidic protein; Flags: Precursor
12	up	AT2G25830	1.51602	RecName: Full=Probable transcriptional regulatory protein At2g25830
12	up	AT3G23730	1.12072	RecName: Full=Probable xyloglucan endotransglucosylase/hydrolase protein 16; Short=At-XTH16; Short=XTH-16; Flags: Precursor
12	up	AT2G01850	1.08459	RecName: Full=Probable xyloglucan endotransglucosylase/hydrolase protein 27; Short=At-XTH27; Short=XTH-27; Flags: Precursor
12	up	AT2G36870	1.83082	RecName: Full=Probable xyloglucan endotransglucosylase/hydrolase protein 32; Short=At-XTH32; Short=XTH-32; Flags: Precursor
12	up	AT5G65730	2.04448	RecName: Full=Probable xyloglucan endotransglucosylase/hydrolase protein 6; Short=At-XTH6; Short=XTH-6; Flags: Precursor
12	up	AT5G35220	1.13153	RecName: Full=Probable zinc metalloprotease EGY2, chloroplastic; AltName: Full=Protein ETHYLENE-DEPENDENT GRAVITROPISM-DEFICIENT AND YELLOW-GREEN 2; Flags: Precursor
12	up	AT3G28040	1.12901	RecName: Full=Probably inactive leucine-rich repeat receptor-like protein kinase At3g28040; Flags: Precursor
12	up	AT2G21140	2.31194	RecName: Full=Proline-rich protein 2; Short=AtPRP2; Flags: Precursor
12	up	AT4G38770	2.59572	RecName: Full=Proline-rich protein 4; Short=AtPRP4; Flags: Precursor
12	up	AT5G16970	1.69581	RecName: Full=Prostaglandin reductase 1; Short=PRG-1; AltName: Full=15-oxoprostaglandin 13-reductase; AltName: Full=Dithiolethione-inducible gene 1 protein; Short=D3T-inducible gene 1 protein; Short=DIG-1; AltName: Full=Leukotriene B4 12-hydroxydehydrogenase; AltName: Full=NAD(P)H-dependent alkenal/one oxidoreductase
12	up	AT5G17000	2.09653	RecName: Full=Prostaglandin reductase 1; Short=PRG-1; AltName: Full=15-oxoprostaglandin 13-reductase; AltName: Full=Dithiolethione-inducible gene 1 protein; Short=D3T-inducible gene 1 protein; Short=DIG-1; AltName: Full=Leukotriene B4 12-hydroxydehydrogenase; AltName: Full=NAD(P)H-dependent alkenal/one oxidoreductase
12	up	AT5G16960	7.71523	RecName: Full=Prostaglandin reductase 1; Short=PRG-1; AltName: Full=15-oxoprostaglandin 13-reductase; AltName: Full=Dithiolethione-inducible gene 1 protein; Short=D3T-inducible gene 1 protein; Short=DIG-1; AltName: Full=Leukotriene B4 12-hydroxydehydrogenase; AltName: Full=NAD(P)H-dependent alkenal/one oxidoreductase
12	up	AT5G65840	1.18029	RecName: Full=Prostamide/prostaglandin F synthase; Short=Prostamide/PG F synthase; Short=Prostamide/PGF synthase; AltName: Full=Peroxiredoxin-like 2B
12	up	AT3G27110	1.7399	RecName: Full=Protease HtpX homolog
12	up	AT5G38660	1.19671	RecName: Full=Proteasome maturation protein; AltName: Full=Proteassemblin
12	up	AT1G67080	1.11505	RecName: Full=Protein ABA DEFICIENT 4, chloroplastic; Flags: Precursor
12	up	AT5G61330	1.2384	RecName: Full=Protein BFR2
12	up	AT3G44450	3.24165	RecName: Full=Protein BIC2; AltName: Full=BLUE-LIGHT INHIBITOR OF CRYPTOCHROMES 2
12	up	AT3G42800	7.73144	RecName: Full=Protein BIG GRAIN 1-like C
12	up	AT5G12050	2.60804	RecName: Full=Protein BIG GRAIN 1-like D
12	up	AT1G69160	2.19941	RecName: Full=Protein BIG GRAIN 1-like E
12	up	AT5G17560	1.26724	RecName: Full=Protein BOLA4, chloroplastic/mitochondrial; Flags: Precursor
12	up	AT3G50750	1.62636	RecName: Full=Protein BZR1 homolog 1; Short=OsBZR1; AltName: Full=Protein BRASSINAZOLE-RESISTANT 1 homolog 1
12	up	AT3G51140	1.22938	RecName: Full=Protein CHAPERONE-LIKE PROTEIN OF POR1, chloroplastic; Short=AtCPP1; AltName: Full=Protein CELL GROWTH DEFECT FACTOR 1; Short=AtCDF1; Flags: Precursor
12	up	AT1G51100	2.01403	RecName: Full=Protein CHLORORESPIRATORY REDUCTION 41, chloroplastic; Flags: Precursor
12	up	AT5G36120	2.32628	RecName: Full=Protein COFACTOR ASSEMBLY OF COMPLEX C SUBUNIT B CCB3, chloroplastic; AltName: Full=YGGT family protein YLMG3; AltName: Full=YlmG homolog protein 3; Short=AtYLMG3; Flags: Precursor
12	up	AT5G67370	2.2476	RecName: Full=Protein CONSERVED IN THE GREEN LINEAGE AND DIATOMS 27, chloroplastic; Flags: Precursor
12	up	AT2G46820	2.10024	RecName: Full=Protein CURVATURE THYLAKOID 1B, chloroplastic; AltName: Full=Photosystem I protein P; AltName: Full=Thylakoid membrane phosphoprotein 14 kDa; Flags: Precursor
12	up	AT1G52220	1.51831	RecName: Full=Protein CURVATURE THYLAKOID 1C, chloroplastic; Flags: Precursor
12	up	AT4G38100	1.45728	RecName: Full=Protein CURVATURE THYLAKOID 1D, chloroplastic; Flags: Precursor
12	up	AT3G46630	2.2526	RecName: Full=Protein DCL homolog, chloroplastic; Short=AtDCL; Flags: Precursor
12	up	AT1G15180	1.39812	RecName: Full=Protein DETOXIFICATION 13; Short=AtDTX13; AltName: Full=Multidrug and toxic compound extrusion protein 13; Short=MATE protein 13
12	up	AT5G65380	1.69856	RecName: Full=Protein DETOXIFICATION 27; Short=AtDTX27; AltName: Full=Multidrug and toxic compound extrusion protein 27; Short=MATE protein 27
12	up	AT5G44050	2.41736	RecName: Full=Protein DETOXIFICATION 28; Short=AtDTX28; AltName: Full=Multidrug and toxic compound extrusion protein 28; Short=MATE protein 28
12	up	AT1G75690	2.19059	RecName: Full=Protein disulfide-isomerase LQY1, chloroplastic; AltName: Full=Protein LOW QUANTUM YIELD OF PHOTOSYSTEM II 1; Flags: Precursor
12	up	AT3G02720	1.44282	RecName: Full=Protein DJ-1 homolog D; Short=AtDJ1D; AltName: Full=Lactoylglutathione lyase DJ1D
12	up	AT3G21550	9.50712	RecName: Full=Protein DMP2; Short=AtDMP2
12	up	AT4G24510	2.09858	RecName: Full=Protein ECERIFERUM 2
12	up	AT4G13840	1.37018	RecName: Full=Protein ECERIFERUM 26; AltName: Full=CER2-like protein 1; Short=CER2-like1
12	up	AT3G23840	2.17053	RecName: Full=Protein ECERIFERUM 26-like; Short=CER26-like; AltName: Full=CER2-like protein 2; Short=CER2-like2
12	up	AT1G79160	1.89734	RecName: Full=Protein GL2-INTERACTING REPRESSOR 2
12	up	AT5G64770	3.33821	RecName: Full=Protein GOLVEN 2; AltName: Full=CLAVATA3/ESR (CLE)-related protein CLEL9; Short=CLE-Like protein 9; AltName: Full=Root meristem growth factor 9; Short=AtRGF9; Contains: RecName: Full=GLV2p; Flags: Precursor
12	up	AT5G58960	1.0653	RecName: Full=Protein GRAVITROPIC IN THE LIGHT 1
12	up	AT1G67700	1.39967	RecName: Full=Protein HHL1, chloroplastic; AltName: Full=Hypersensitive to high light 1; Flags: Precursor
12	up	AT1G16720	2.201	RecName: Full=Protein HIGH CHLOROPHYLL FLUORESCENCE PHENOTYPE 173, chloroplastic; Flags: Precursor
12	up	AT4G35250	2.29408	RecName: Full=Protein HIGH CHLOROPHYLL FLUORESCENCE PHENOTYPE 244, chloroplastic; Flags: Precursor
12	up	AT4G34090	1.41065	RecName: Full=Protein IN CHLOROPLAST ATPASE BIOGENESIS, chloroplastic; Flags: Precursor
12	up	AT1G14580	1.51077	RecName: Full=Protein indeterminate-domain 6, chloroplastic; Flags: Precursor
12	up	AT1G28080	5.7548	RecName: Full=Protein LAX PANICLE 2
12	up	AT1G50900	3.07456	RecName: Full=Protein LHCP TRANSLOCATION DEFECT; Flags: Precursor
12	up	AT5G64170	4.40675	RecName: Full=Protein LNK1; AltName: Full=Night light-inducible and clock-regulated 1
12	up	AT3G54500	5.10592	RecName: Full=Protein LNK2; AltName: Full=Night light-inducible and clock-regulated 2
12	up	AT3G12320	9.9554	RecName: Full=Protein LNK3; AltName: Full=Night light-inducible and clock-regulated 3
12	up	AT5G06980	13.6341	RecName: Full=Protein LNK4; AltName: Full=Night light-inducible and clock-regulated 4
12	up	AT3G46610	1.39362	RecName: Full=Protein LOW PHOTOSYNTHETIC EFFICIENCY 1, chloroplastic; Flags: Precursor
12	up	AT4G28740	1.15313	RecName: Full=Protein LOW PSII ACCUMULATION 1, chloroplastic; Flags: Precursor
12	up	AT5G48790	1.01253	RecName: Full=Protein LPA3; AltName: Full=Protein LOW PSII ACCUMULATION 3, chloroplastic; Flags: Precursor
12	up	AT3G49990	1.7082	RecName: Full=Protein LTV1 homolog
12	up	AT5G07020	1.51696	RecName: Full=Protein MAINTENANCE OF PSII UNDER HIGH LIGHT 1
12	up	AT1G21050	1.87626	RecName: Full=Protein MIZU-KUSSEI 1
12	up	AT1G52190	1.34226	RecName: Full=Protein NRT1/ PTR FAMILY 1.2; Short=AtNPF1.2; AltName: Full=Nitrate transporter 1.11
12	up	AT1G72130	1.96011	RecName: Full=Protein NRT1/ PTR FAMILY 5.11; Short=AtNPF5.11
12	up	AT2G26690	2.8343	RecName: Full=Protein NRT1/ PTR FAMILY 6.2; Short=AtNPF6.2; AltName: Full=Nitrate transporter 1.4
12	up	AT1G12110	2.47079	RecName: Full=Protein NRT1/ PTR FAMILY 6.3; Short=AtNPF6.3; AltName: Full=Nitrate transporter 1.1; Short=AtNRT1; AltName: Full=Nitrate/chlorate transporter; AltName: Full=Protein CHLORINA 1
12	up	AT3G21670	5.90019	RecName: Full=Protein NRT1/ PTR FAMILY 6.4; Short=AtNPF6.4; AltName: Full=Nitrate transporter 1.3
12	up	AT2G02040	1.34689	RecName: Full=Protein NRT1/ PTR FAMILY 8.3; Short=AtNPF8.3; AltName: Full=Histidine-transporting protein; AltName: Full=Peptide transporter PTR2
12	up	AT1G28395	1.2786	RecName: Full=Protein NUCLEAR FUSION DEFECTIVE 6, mitochondrial; Flags: Precursor
12	up	AT1G10150	1.28939	RecName: Full=Protein PHLOEM PROTEIN 2-LIKE A10; Short=AtPP2-A10
12	up	AT1G78230	2.10051	RecName: Full=Protein phosphatase 1 regulatory subunit 7; AltName: Full=Protein phosphatase 1 regulatory subunit 22
12	up	AT2G40260	4.3196	RecName: Full=Protein PHOSPHATE STARVATION RESPONSE 3; Short=OsPHR3
12	up	AT2G38300	9.41004	RecName: Full=Protein PHOSPHATE STARVATION RESPONSE 3; Short=OsPHR3
12	up	AT1G14280	3.35834	RecName: Full=Protein PHYTOCHROME KINASE SUBSTRATE 2
12	up	AT1G18810	4.15618	RecName: Full=Protein PHYTOCHROME KINASE SUBSTRATE 3
12	up	AT5G04190	9.28594	RecName: Full=Protein PHYTOCHROME KINASE SUBSTRATE 4
12	up	AT2G17500	1.5751	RecName: Full=Protein PIN-LIKES 5; AltName: Full=Auxin efflux carrier-like protein 5
12	up	AT1G66840	1.86732	RecName: Full=Protein PLASTID MOVEMENT IMPAIRED 2; AltName: Full=Protein WEAK CHLOROPLAST MOVEMENT UNDER BLUE LIGHT 2; Short=Protein WEB2
12	up	AT3G46780	1.2946	RecName: Full=Protein PLASTID TRANSCRIPTIONALLY ACTIVE 16, chloroplastic; Short=pTAC16; Flags: Precursor
12	up	AT3G47295	3.11133	RecName: Full=Protein PSY2; Contains: RecName: Full=Tyrosine-sulfated glycopeptide 2; Flags: Precursor
12	up	AT5G12470	1.94049	RecName: Full=Protein RETICULATA-RELATED 4, chloroplastic; Flags: Precursor
12	up	AT2G40400	2.61827	RecName: Full=Protein RETICULATA-RELATED 5, chloroplastic; Flags: Precursor
12	up	AT1G74480	6.1721	RecName: Full=Protein RKD2; Short=AtRKD2; AltName: Full=RWP-RK domain-containing protein 2
12	up	AT4G38860	5.89053	RecName: Full=Protein SMALL AUXIN UP-REGULATED RNA 16
12	up	AT1G44000	2.29259	RecName: Full=Protein STAY-GREEN, chloroplastic; AltName: Full=Protein STAYGREEN; Flags: Precursor
12	up	AT1G52870	1.90087	RecName: Full=Protein SYM1
12	up	AT3G08010	1.28065	RecName: Full=Protein TAB2 homolog, chloroplastic; AltName: Full=Protein ATAB2; Flags: Precursor
12	up	AT2G20890	1.11068	RecName: Full=Protein Thf1
12	up	AT5G55710	1.31109	RecName: Full=Protein TIC 20-v, chloroplastic; AltName: Full=Translocon at the inner envelope membrane of chloroplasts 20-V; Short=AtTIC20-v; Flags: Precursor
12	up	AT1G80080	1.50727	RecName: Full=Protein TOO MANY MOUTHS; AltName: Full=Receptor-like protein 17; Short=AtRLP17; Flags: Precursor
12	up	AT5G48920	8.17681	RecName: Full=Protein TRACHEARY ELEMENT DIFFERENTIATION-RELATED 6
12	up	AT1G01430	1.17872	RecName: Full=Protein trichome birefringence-like 25
12	up	AT4G01080	2.46715	RecName: Full=Protein trichome birefringence-like 26
12	up	AT3G11560	1.26239	RecName: Full=Protein trichome birefringence-like 8
12	up	AT5G06220	2.28245	RecName: Full=Protein trichome birefringence-like 9
12	up	AT2G44640	1.17717	RecName: Full=Protein TRIGALACTOSYLDIACYLGLYCEROL 4, chloroplastic; AltName: Full=Protein PIGMENT DEFECTIVE 320
12	up	AT4G01037	1.28357	RecName: Full=Protein WHAT'S THIS FACTOR 1 homolog, chloroplastic; Flags: Precursor
12	up	AT1G03630	1.8441	RecName: Full=Protochlorophyllide reductase, chloroplastic; Short=PCR; AltName: Full=NADPH-protochlorophyllide oxidoreductase; Short=POR; Flags: Precursor
12	up	AT4G38250	1.23382	RecName: Full=Proton-coupled amino acid transporter 3; Short=Proton/amino acid transporter 3; AltName: Full=Solute carrier family 36 member 3; AltName: Full=Tramdorin-2
12	up	AT3G11900	2.48171	RecName: Full=Proton-coupled amino acid transporter 3; Short=Proton/amino acid transporter 3; AltName: Full=Solute carrier family 36 member 3; AltName: Full=Tramdorin-2
12	up	AT3G54830	6.09339	RecName: Full=Proton-coupled amino acid transporter 3; Short=Proton/amino acid transporter 3; AltName: Full=Solute carrier family 36 member 3; AltName: Full=Tramdorin-2
12	up	AT2G41190	2.35719	RecName: Full=Proton-coupled amino acid transporter 4; Short=Proton/amino acid transporter 4; AltName: Full=Solute carrier family 36 member 4
12	up	AT4G15510	2.07445	RecName: Full=PsbP domain-containing protein 1, chloroplastic; AltName: Full=OEC23-like protein 3; AltName: Full=PsbP-related thylakoid lumenal protein 1; Flags: Precursor
12	up	AT3G16810	1.39864	RecName: Full=Pumilio homolog 3
12	up	AT1G33340	1.4771	RecName: Full=Putative clathrin assembly protein At1g33340
12	up	AT4G26150	2.38947	RecName: Full=Putative GATA transcription factor 22; AltName: Full=Protein CYTOKININ-RESPONSIVE GATA FACTOR 1; AltName: Full=Protein GNC-LIKE; Short=AtGNL
12	up	AT4G09010	1.60835	RecName: Full=Putative heme-binding peroxidase
12	up	AT1G77490	1.68846	RecName: Full=Putative heme-binding peroxidase
12	up	AT2G47750	2.18935	RecName: Full=Putative indole-3-acetic acid-amido synthetase GH3.9; AltName: Full=Auxin-responsive GH3-like protein 9; Short=AtGH3-9
12	up	AT4G22505	2.59705	RecName: Full=Putative lipid-binding protein AIR1; AltName: Full=Auxin-induced in root cultures protein 1; Flags: Precursor
12	up	AT4G22485	2.88248	RecName: Full=Putative lipid-binding protein AIR1; AltName: Full=Auxin-induced in root cultures protein 1; Flags: Precursor
12	up	AT4G22520	3.45452	RecName: Full=Putative lipid-binding protein AIR1; AltName: Full=Auxin-induced in root cultures protein 1; Flags: Precursor
12	up	AT4G22470	8.11699	RecName: Full=Putative lipid-binding protein AIR1; AltName: Full=Auxin-induced in root cultures protein 1; Flags: Precursor
12	up	AT5G48490	4.05415	RecName: Full=Putative lipid-transfer protein DIR1; AltName: Full=Protein DEFECTIVE IN INDUCED RESISTANCE 1; Flags: Precursor
12	up	AT3G52130	6.95446	RecName: Full=Putative lipid-transfer protein DIR1; AltName: Full=Protein DEFECTIVE IN INDUCED RESISTANCE 1; Flags: Precursor
12	up	AT5G08720	1.87186	RecName: Full=Putative polyketide cyclase; AltName: Full=WhiE ORF VI
12	up	AT3G28460	1.13035	RecName: Full=Putative rRNA methyltransferase YlbH
12	up	AT5G42760	2.34877	RecName: Full=Putative S-adenosyl-L-methionine-dependent methyltransferase MMAR_0539
12	up	AT2G38230	1.43174	RecName: Full=Pyridoxal 5'-phosphate synthase subunit PdxS; Short=PLP synthase subunit PdxS; AltName: Full=Pdx1
12	up	AT2G38210	2.03765	RecName: Full=Pyridoxal 5'-phosphate synthase subunit PdxS; Short=PLP synthase subunit PdxS; AltName: Full=Pdx1
12	up	AT5G01410	2.30768	RecName: Full=Pyridoxal 5'-phosphate synthase subunit PdxS; Short=PLP synthase subunit PdxS; AltName: Full=Pdx1
12	up	AT4G26860	1.41615	RecName: Full=Pyridoxal phosphate homeostasis protein; Short=PLP homeostasis protein
12	up	AT4G11570	2.05905	RecName: Full=Pyrophosphatase PpaX
12	up	AT1G32440	1.81337	RecName: Full=Pyruvate kinase; Short=PK
12	up	AT1G23740	2.72807	RecName: Full=Quinone oxidoreductase; AltName: Full=NADPH:quinone reductase; AltName: Full=Zeta-crystallin
12	up	AT5G09320	1.25181	RecName: Full=Rab5 GDP/GTP exchange factor; AltName: Full=Rabex-5
12	up	AT5G48180	1.34124	RecName: Full=Rab9 effector protein with kelch motifs
12	up	AT5G60860	1.14921	RecName: Full=Ras-related protein Rab-11A; Short=Rab-11; Flags: Precursor
12	up	AT3G53830	3.34652	RecName: Full=RCC1 domain-containing protein 1
12	up	AT3G55580	8.93944	RecName: Full=RCC1 domain-containing protein 1
12	up	AT1G05140	1.15943	RecName: Full=Regulator of sigma E protease; AltName: Full=S2P endopeptidase; AltName: Full=Site-2 protease RseP; Short=S2P protease RseP; AltName: Full=Site-2-type intramembrane protease
12	up	AT2G32480	1.94445	RecName: Full=Regulator of sigma E protease; AltName: Full=S2P endopeptidase; AltName: Full=Site-2 protease RseP; Short=S2P protease RseP; AltName: Full=Site-2-type intramembrane protease
12	up	AT1G63295	8.04152	RecName: Full=Remorin 1.4; Short=AtREM1.4; AltName: Full=Remorin group 1 member 4
12	up	AT2G41870	1.81365	RecName: Full=Remorin 4.2; Short=AtREM4.2; AltName: Full=Remorin group 4 member 2
12	up	AT4G13010	1.79401	RecName: Full=Reticulon-4-interacting protein 1, mitochondrial; Flags: Precursor
12	up	AT3G08920	1.49801	RecName: Full=Rhodanese-like domain-containing protein 10; AltName: Full=Sulfurtransferase 10; Short=AtStr10
12	up	AT4G27700	1.85837	RecName: Full=Rhodanese-like domain-containing protein 14, chloroplastic; AltName: Full=Sulfurtransferase 14; Short=AtStr14; Flags: Precursor
12	up	AT2G42220	2.65547	RecName: Full=Rhodanese-like domain-containing protein 9, chloroplastic; AltName: Full=Sulfurtransferase 9; Short=AtStr9; Flags: Precursor
12	up	AT1G06190	1.14355	RecName: Full=Rho-N domain-containing protein 1, chloroplastic; Flags: Precursor
12	up	AT4G37510	1.26223	RecName: Full=Ribonuclease 3; AltName: Full=Ribonuclease III; Short=RNase III
12	up	AT1G26820	8.75688	RecName: Full=Ribonuclease S-2; AltName: Full=S2-RNase; AltName: Full=Stylar glycoprotein 2; Flags: Precursor
12	up	AT5G44520	1.28161	RecName: Full=Ribose-5-phosphate isomerase A; AltName: Full=Phosphoriboisomerase A; Short=PRI
12	up	AT3G04790	2.04308	RecName: Full=Ribose-5-phosphate isomerase A; AltName: Full=Phosphoriboisomerase A; Short=PRI
12	up	AT2G01290	2.46089	RecName: Full=Ribose-5-phosphate isomerase A; AltName: Full=Phosphoriboisomerase A; Short=PRI
12	up	AT1G06380	1.49825	RecName: Full=Ribosomal L1 domain-containing protein 1
12	up	AT3G08730	1.40307	RecName: Full=Ribosomal protein S6 kinase beta-1; Short=S6K-beta-1; Short=S6K1; AltName: Full=70 kDa ribosomal protein S6 kinase 1; Short=P70S6K1; Short=p70-S6K 1; AltName: Full=Ribosomal protein S6 kinase I; AltName: Full=p70 ribosomal S6 kinase alpha; Short=p70 S6 kinase alpha; Short=p70 S6K-alpha; Short=p70 S6KA
12	up	AT5G55920	1.31936	RecName: Full=Ribosomal RNA small subunit methyltransferase F; AltName: Full=16S rRNA m5C1407 methyltransferase; AltName: Full=rRNA (cytosine-C(5)-)-methyltransferase RsmF
12	up	AT4G02790	1.10974	RecName: Full=Ribosome biogenesis GTPase A
12	up	AT3G15460	1.17928	RecName: Full=Ribosome biogenesis protein BRX1 homolog; AltName: Full=Brix domain-containing protein 2
12	up	AT1G52930	1.32342	RecName: Full=Ribosome biogenesis protein BRX1 homolog; AltName: Full=Brix domain-containing protein 2
12	up	AT5G15550	1.06183	RecName: Full=Ribosome biogenesis protein WDR12 homolog
12	up	AT1G56050	1.30999	RecName: Full=Ribosome-binding ATPase YchF
12	up	AT4G34730	2.30264	RecName: Full=Ribosome-binding factor A
12	up	AT1G67090	1.50129	RecName: Full=Ribulose bisphosphate carboxylase small subunit, chloroplastic; Short=RuBisCO small subunit; Flags: Precursor
12	up	AT5G38430	2.53073	RecName: Full=Ribulose bisphosphate carboxylase small subunit, chloroplastic; Short=RuBisCO small subunit; Flags: Precursor
12	up	AT5G38410	2.66138	RecName: Full=Ribulose bisphosphate carboxylase small subunit, chloroplastic; Short=RuBisCO small subunit; Flags: Precursor
12	up	AT5G38420	2.73828	RecName: Full=Ribulose bisphosphate carboxylase small subunit, chloroplastic; Short=RuBisCO small subunit; Flags: Precursor
12	up	AT2G39730	3.03411	RecName: Full=Ribulose bisphosphate carboxylase/oxygenase activase, chloroplastic; Short=RA; Short=RuBisCO activase; Flags: Precursor
12	up	AT5G01520	2.06918	RecName: Full=RING finger protein 141
12	up	AT2G47560	7.89267	RecName: Full=RING-H2 finger protein ATL64; AltName: Full=RING-type E3 ubiquitin transferase ATL64
12	up	AT2G46160	2.22301	RecName: Full=RING-H2 finger protein ATL67; AltName: Full=RING-type E3 ubiquitin transferase ATL67
12	up	AT4G17245	2.09756	RecName: Full=RING-H2 finger protein ATL79; AltName: Full=RING-type E3 ubiquitin transferase ATL79; Flags: Precursor
12	up	AT5G22100	1.56683	RecName: Full=RNA 3'-terminal phosphate cyclase; Short=RNA cyclase; Short=RNA-3'-phosphate cyclase
12	up	AT5G24120	3.92357	RecName: Full=RNA polymerase sigma factor RpoD; AltName: Full=Sigma-70
12	up	AT1G08540	1.40272	RecName: Full=RNA polymerase sigma factor SigA
12	up	AT1G64860	1.8891	RecName: Full=RNA polymerase sigma factor SigA
12	up	AT1G60000	1.72888	RecName: Full=RNA-binding protein CP31B, chloroplastic; Flags: Precursor
12	up	AT3G13230	1.491	RecName: Full=RNA-binding protein pno1
12	up	AT2G30520	3.72047	RecName: Full=Root phototropism protein 2; AltName: Full=BTB/POZ domain-containing protein RPT2
12	up	AT4G25630	1.79236	RecName: Full=rRNA 2'-O-methyltransferase fibrillarin; AltName: Full=Histone-glutamine methyltransferase
12	up	AT2G19870	1.73888	RecName: Full=rRNA methyltransferase 1, mitochondrial; AltName: Full=16S rRNA (guanosine(1145)-2'-O)-methyltransferase; AltName: Full=16S rRNA [Gm1145] 2'-O-methyltransferase; Flags: Precursor
12	up	AT3G04550	1.2607	RecName: Full=RuBisCO accumulation factor 1
12	up	AT5G19855	1.44039	RecName: Full=RuBisCO chaperone RbcX
12	up	AT5G51010	1.72211	RecName: Full=Rubredoxin; Short=Rd
12	up	AT5G42130	1.06527	RecName: Full=S-adenosylmethionine mitochondrial carrier protein; AltName: Full=Mitochondrial S-adenosylmethionine transporter; AltName: Full=Solute carrier family 25 member 26
12	up	AT1G01630	1.49649	RecName: Full=SEC14 cytosolic factor; AltName: Full=Phosphatidylinositol/phosphatidylcholine transfer protein; Short=PI/PC TP
12	up	AT5G28750	1.30389	RecName: Full=Sec-independent protein translocase protein TatA
12	up	AT1G66330	2.23509	RecName: Full=Senescence-associated protein AAF, chlorolplastic; AltName: Full=Protein ARABIDOPSIS A-FIFTEEN; Flags: Precursor
12	up	AT2G27420	12.582	RecName: Full=Senescence-specific cysteine protease SAG39; AltName: Full=Cysteine proteinase SAG39; AltName: Full=Protein SENESCENCE-ASSOCIATED GENE 39; Flags: Precursor
12	up	AT1G55920	2.09642	RecName: Full=Serine acetyltransferase; Short=SAT
12	up	AT4G30610	2.1825	RecName: Full=Serine carboxypeptidase 24; AltName: Full=Bri1 suppressor 1; AltName: Full=Carboxypeptidase D; AltName: Full=Serine carboxypeptidase II; Contains: RecName: Full=Serine carboxypeptidase 24 chain A; AltName: Full=Serine carboxypeptidase II chain A; Contains: RecName: Full=Serine carboxypeptidase 24 chain B; AltName: Full=Serine carboxypeptidase II chain B; Flags: Precursor
12	up	AT2G22990	2.70969	RecName: Full=Serine carboxypeptidase-like 8; AltName: Full=Protein SINAPOYLGLUCOSE ACCUMULATOR 1; AltName: Full=Sinapoylglucose--malate O-sinapoyltransferase; Short=SMT; AltName: Full=Sinapoylglucose--sinapoylglucose O-sinapoyltransferase; Flags: Precursor
12	up	AT4G13930	1.5836	RecName: Full=Serine hydroxymethyltransferase, mitochondrial; Short=SHMT; AltName: Full=Glycine hydroxymethyltransferase; AltName: Full=Serine methylase; Flags: Precursor
12	up	AT1G62400	3.00025	RecName: Full=Serine/threonine/tyrosine-protein kinase HT1; AltName: Full=High leaf temperature protein 1
12	up	AT1G78290	2.0652	RecName: Full=Serine/threonine-protein kinase SRK2C; AltName: Full=OST1-kinase-like 4; AltName: Full=SNF1-related kinase 2.8; Short=SnRK2.8
12	up	AT3G01490	1.31214	RecName: Full=Serine/threonine-protein kinase STY13; AltName: Full=AtSTYPK; AltName: Full=Serine/threonine/tyrosine-protein kinase 13
12	up	AT2G25240	5.80659	RecName: Full=Serpin-Z10; AltName: Full=ArathZ10
12	up	AT1G07010	1.65038	RecName: Full=Shewanella-like protein phosphatase 1; Short=AtSLP1; Flags: Precursor
12	up	AT5G48930	1.7377	RecName: Full=Shikimate O-hydroxycinnamoyltransferase; AltName: Full=Hydroxycinnamoyl transferase; Short=AtHCT; AltName: Full=Hydroxycinnamoyl-Coenzyme A shikimate/quinate hydroxycinnamoyltransferase
12	up	AT3G24590	1.21005	RecName: Full=Signal peptidase I; Short=SPase I; AltName: Full=Leader peptidase I
12	up	AT1G13245	2.62486	RecName: Full=Small polypeptide DEVIL 4; AltName: Full=Small polypeptide ROTUNDIFOLIA like 17; Short=Small polypeptide ROT-FOUR-LIKE 17
12	up	AT3G25717	2.42377	RecName: Full=Small polypeptide DEVIL 6; AltName: Full=Small polypeptide ROTUNDIFOLIA LIKE 16; Short=Small polypeptide ROT-FOUR-LIKE 16
12	up	AT1G67440	1.32974	RecName: Full=Small ribosomal subunit biogenesis GTPase RsgA
12	up	AT3G25410	1.24019	RecName: Full=Sodium/bile acid cotransporter 5; AltName: Full=Na(+)/bile acid cotransporter 5; AltName: Full=Solute carrier family 10 member 5; Flags: Precursor
12	up	AT5G15240	3.46754	RecName: Full=Sodium-coupled neutral amino acid transporter 3; AltName: Full=N-system amino acid transporter 1; AltName: Full=Na(+)-coupled neutral amino acid transporter 3; AltName: Full=Solute carrier family 38 member 3; AltName: Full=System N amino acid transporter 1
12	up	AT5G47560	2.25668	RecName: Full=Sodium-dependent dicarboxylate transporter SdcS; AltName: Full=Na(+)/dicarboxylate symporter
12	up	AT3G26570	2.93643	RecName: Full=Sodium-dependent phosphate transporter 2; AltName: Full=Solute carrier family 20 member 2
12	up	AT5G16150	1.03703	RecName: Full=Solute carrier family 2, facilitated glucose transporter member 3; AltName: Full=Glucose transporter type 3, brain; Short=GLUT-3
12	up	AT1G79410	1.47122	RecName: Full=Solute carrier family 22 member 3; AltName: Full=Organic cation transporter 3
12	up	AT5G26200	2.67282	RecName: Full=Solute carrier family 25 member 44
12	up	AT5G24160	1.04282	RecName: Full=Squalene monooxygenase; AltName: Full=Squalene epoxidase; Short=SE
12	up	AT4G37760	2.35245	RecName: Full=Squalene monooxygenase; AltName: Full=Squalene epoxidase; Short=SE
12	up	AT5G24150	4.53547	RecName: Full=Squalene monooxygenase; AltName: Full=Squalene epoxidase; Short=SE
12	up	AT1G55960	4.76879	RecName: Full=StAR-related lipid transfer protein 7, mitochondrial; AltName: Full=START domain-containing protein 7; Short=StARD7; Flags: Precursor
12	up	AT2G43710	1.41461	RecName: Full=Stearoyl-[acyl-carrier-protein] 9-desaturase, chloroplastic; Short=Stearoyl-ACP desaturase; AltName: Full=Acyl-[acyl-carrier-protein] desaturase; Flags: Precursor
12	up	AT1G76090	1.08712	RecName: Full=Sterol 24-C-methyltransferase; AltName: Full=Delta(24)-sterol C-methyltransferase
12	up	AT4G34190	1.1912	RecName: Full=Stress enhanced protein 1, chloroplastic; Flags: Precursor
12	up	AT5G44530	1.81338	RecName: Full=Subtilisin-like protease SBT2.3; AltName: Full=Subtilase subfamily 2 member 3; Short=AtSBT2.3; Flags: Precursor
12	up	AT5G45650	1.88058	RecName: Full=Subtilisin-like protease SBT5.6; AltName: Full=Subtilase subfamily 5 member 6; Short=AtSBT5.6; Flags: Precursor
12	up	AT3G14067	1.69963	RecName: Full=Subtilisin-like protease; Short=Subtilase; Flags: Precursor
12	up	AT5G09600	2.16451	RecName: Full=Succinate dehydrogenase cytochrome b560 subunit; AltName: Full=Succinate dehydrogenase, subunit III
12	up	AT5G27350	2.07931	RecName: Full=Sugar transporter ERD6-like 17; AltName: Full=Sugar-porter family protein 1
12	up	AT1G19450	3.68424	RecName: Full=Sugar transporter ERD6-like 4
12	up	AT3G51895	1.72426	RecName: Full=Sulfate transporter 3.1; AltName: Full=AST12; AltName: Full=AtST1
12	up	AT1G61740	1.04441	RecName: Full=Sulfite exporter TauE/SafE family protein 2
12	up	AT2G36630	2.61215	RecName: Full=Sulfite exporter TauE/SafE family protein 4
12	up	AT2G15620	1.44621	RecName: Full=Sulfite reductase [NADPH] hemoprotein beta-component; Short=SiR-HP; Short=SiRHP
12	up	AT4G25100	4.63448	RecName: Full=Superoxide dismutase [Fe]
12	up	AT4G34290	1.13757	RecName: Full=SWI/SNF-related matrix-associated actin-dependent regulator of chromatin subfamily D member 1; AltName: Full=60 kDa BRG-1/Brm-associated factor subunit A; AltName: Full=BRG1-associated factor 60A; Short=BAF60A; AltName: Full=SWI/SNF complex 60 kDa subunit
12	up	AT1G71710	1.00785	RecName: Full=Synaptojanin-1; AltName: Full=Synaptic inositol 1,4,5-trisphosphate 5-phosphatase 1
12	up	AT1G14700	1.73833	RecName: Full=Tartrate-resistant acid phosphatase type 5; Short=TR-AP; AltName: Full=Tartrate-resistant acid ATPase; Short=TrATPase; AltName: Full=Type 5 acid phosphatase; Flags: Precursor
12	up	AT5G07080	3.18474	RecName: Full=Taxadien-5-alpha-ol O-acetyltransferase; AltName: Full=Taxa-4(20),11(12)-dien-5alpha-ol-O-acetyltransferase; Short=Taxadienol acetyltransferase
12	up	AT3G59400	3.73442	RecName: Full=Tetrapyrrole-binding protein, chloroplastic; AltName: Full=Genomes uncoupled 4; Flags: Precursor
12	up	AT3G45600	1.12148	RecName: Full=Tetraspanin-3
12	up	AT1G56500	1.20309	RecName: Full=Thiol-disulfide oxidoreductase ResA
12	up	AT3G02730	1.21131	RecName: Full=Thioredoxin; Short=Trx
12	up	AT1G03680	1.46345	RecName: Full=Thioredoxin; Short=Trx
12	up	AT3G06730	1.61485	RecName: Full=Thioredoxin; Short=Trx
12	up	AT1G76080	1.67286	RecName: Full=Thioredoxin; Short=Trx
12	up	AT5G16400	2.16372	RecName: Full=Thioredoxin; Short=Trx
12	up	AT1G45010	2.31317	RecName: Full=TLC domain-containing protein 5; AltName: Full=Transmembrane protein 136
12	up	AT4G32770	2.3187	RecName: Full=Tocopherol cyclase, chloroplastic; AltName: Full=Sucrose export defective 1; AltName: Full=Vitamin E pathway gene 1 protein; Flags: Precursor
12	up	AT1G64970	2.13178	RecName: Full=Tocopherol O-methyltransferase, chloroplastic; AltName: Full=Gamma-tocopherol methyltransferase; AltName: Full=Vitamin E pathway gene 4 protein; Short=AtVTE4; Flags: Precursor
12	up	AT1G66130	2.12627	RecName: Full=Trans-1,2-dihydrobenzene-1,2-diol dehydrogenase; AltName: Full=D-xylose 1-dehydrogenase; AltName: Full=D-xylose-NADP dehydrogenase; AltName: Full=Dimeric dihydrodiol dehydrogenase
12	up	AT2G20570	2.34742	RecName: Full=Transcription activator GLK1; AltName: Full=GBF'S PRO-RICH REGION-INTERACTING factor 1; AltName: Full=Golden2-like protein 1; Short=AtGLK1
12	up	AT5G44190	3.75608	RecName: Full=Transcription activator GLK2; AltName: Full=GBF'S PRO-RICH REGION-INTERACTING factor 2; AltName: Full=Golden2-like protein 2; Short=AtGLK2
12	up	AT4G36540	2.05273	RecName: Full=Transcription factor BEE 2; AltName: Full=Basic helix-loop-helix protein 58; Short=AtbHLH58; Short=bHLH 58; AltName: Full=Protein Brassinosteroid enhanced expression 2; AltName: Full=Transcription factor EN 80; AltName: Full=bHLH transcription factor bHLH058
12	up	AT1G09250	1.28783	RecName: Full=Transcription factor bHLH149; AltName: Full=ATBS1 interacting factor 4; AltName: Full=Basic helix-loop-helix protein 149; Short=AtbHLH149; Short=bHLH 149; AltName: Full=Transcription factor EN 144; AltName: Full=bHLH transcription factor bHLH149
12	up	AT3G21330	8.56222	RecName: Full=Transcription factor bHLH87; AltName: Full=Basic helix-loop-helix protein 87; Short=AtbHLH87; Short=bHLH 87; AltName: Full=Transcription factor EN 121; AltName: Full=bHLH transcription factor bHLH087
12	up	AT2G31070	1.47667	RecName: Full=Transcription factor CYCLOIDEA
12	up	AT1G67260	6.10928	RecName: Full=Transcription factor CYCLOIDEA
12	up	AT2G18300	2.76012	RecName: Full=Transcription factor HBI1; AltName: Full=Basic helix-loop-helix protein 64; Short=AtbHLH64; Short=bHLH 64; AltName: Full=Protein HOMOLOG OF BEE2 INTERACTING WITH IBH1; AltName: Full=Transcription factor EN 79; AltName: Full=bHLH transcription factor bHLH064
12	up	AT3G17609	2.86583	RecName: Full=Transcription factor HY5-like; AltName: Full=HY5 homolog; AltName: Full=bZIP transcription factor 64; Short=AtbZIP64
12	up	AT3G26744	1.16579	RecName: Full=Transcription factor ICE1; AltName: Full=Basic helix-loop-helix protein 116; Short=AtbHLH116; Short=bHLH 116; AltName: Full=Inducer of CBF expression 1; AltName: Full=Transcription factor EN 45; AltName: Full=Transcription factor SCREAM; AltName: Full=bHLH transcription factor bHLH116
12	up	AT1G26945	4.16554	RecName: Full=Transcription factor ILI2; Short=OsILI2; AltName: Full=Protein INCREASED LEAF INCLINATION 2
12	up	AT5G39860	9.21247	RecName: Full=Transcription factor ILI2; Short=OsILI2; AltName: Full=Protein INCREASED LEAF INCLINATION 2
12	up	AT3G06120	7.31484	RecName: Full=Transcription factor MUTE; AltName: Full=Basic helix-loop-helix protein 45; Short=AtbHLH45; Short=bHLH 45; AltName: Full=Transcription factor EN 20; AltName: Full=bHLH transcription factor bHLH045
12	up	AT5G15310	1.70039	RecName: Full=Transcription factor MYB16; AltName: Full=Myb-related protein 16; Short=AtMYB16; AltName: Full=Protein MIXTA homolog; Short=AtMIXTA
12	up	AT1G66230	3.08519	RecName: Full=Transcription factor MYB20; AltName: Full=Myb-related protein 20; Short=AtMYB20
12	up	AT5G07690	1.25757	RecName: Full=Transcription factor MYB29; AltName: Full=Myb-related protein 29; Short=AtMYB29; AltName: Full=Protein HIGH ALIPHATIC GLUCOSINOLATE 3; AltName: Full=Protein PRODUCTION OF METHIONINE-DERIVED GLUCOSINOLATE 2
12	up	AT1G71030	3.12617	RecName: Full=Transcription factor MYB3; AltName: Full=Myb-related protein 3; Short=AtMYB3
12	up	AT1G08810	2.68271	RecName: Full=Transcription factor MYB60; AltName: Full=Myb domain protein 60; Short=AtMYB60
12	up	AT3G08500	7.19504	RecName: Full=Transcription factor MYB83; AltName: Full=Myb-related protein 83; Short=AtMYB83
12	up	AT1G70000	1.34047	RecName: Full=Transcription factor MYBS2; AltName: Full=Myb-related protein S2; Short=OsMYBS2
12	up	AT1G19000	1.41685	RecName: Full=Transcription factor MYBS2; AltName: Full=Myb-related protein S2; Short=OsMYBS2
12	up	AT1G18330	3.38544	RecName: Full=Transcription factor MYBS2; AltName: Full=Myb-related protein S2; Short=OsMYBS2
12	up	AT3G09600	3.98931	RecName: Full=Transcription factor MYBS2; AltName: Full=Myb-related protein S2; Short=OsMYBS2
12	up	AT5G17300	5.42618	RecName: Full=Transcription factor MYBS2; AltName: Full=Myb-related protein S2; Short=OsMYBS2
12	up	AT2G46830	7.66096	RecName: Full=Transcription factor MYBS2; AltName: Full=Myb-related protein S2; Short=OsMYBS2
12	up	AT3G58850	2.60526	RecName: Full=Transcription factor PAR2; AltName: Full=Basic helix-loop-helix protein 166; Short=AtbHLH166; Short=bHLH 166; AltName: Full=Protein HELIX-LOOP-HELIX 2; AltName: Full=Protein PHYTOCHROME RAPIDLY REGULATED 2; AltName: Full=bHLH transcription factor bHLH166
12	up	AT2G20180	1.88907	RecName: Full=Transcription factor PIF1; AltName: Full=Basic helix-loop-helix protein 15; Short=AtbHLH15; Short=bHLH 15; AltName: Full=Protein PHY-INTERACTING FACTOR 1; AltName: Full=Protein PHYTOCHROME INTERACTING FACTOR 3-LIKE 5; AltName: Full=Transcription factor EN 101; AltName: Full=bHLH transcription factor bHLH015
12	up	AT2G43010	3.49306	RecName: Full=Transcription factor PIF4; AltName: Full=Basic helix-loop-helix protein 9; Short=AtbHLH9; Short=bHLH 9; AltName: Full=Phytochrome-interacting factor 4; AltName: Full=Short under red-light 2; AltName: Full=Transcription factor EN 102; AltName: Full=bHLH transcription factor bHLH009
12	up	AT3G59060	2.96585	RecName: Full=Transcription factor PIF5; AltName: Full=Basic helix-loop-helix protein 65; Short=AtbHLH65; Short=bHLH 65; AltName: Full=Phytochrome interacting factor-like 6; AltName: Full=Phytochrome-interacting factor 5; AltName: Full=Transcription factor EN 103; AltName: Full=bHLH transcription factor bHLH065
12	up	AT5G61270	2.44723	RecName: Full=Transcription factor PIF7; AltName: Full=Basic helix-loop-helix protein 72; Short=AtbHLH72; Short=bHLH 72; AltName: Full=Phytochrome-interacting factor 7; AltName: Full=Transcription factor EN 109; AltName: Full=bHLH transcription factor bHLH072
12	up	AT1G35560	1.46561	RecName: Full=Transcription factor TCP23
12	up	AT5G53200	3.11499	RecName: Full=Transcription factor TRY; AltName: Full=Protein TRIPTYCHON
12	up	AT4G00050	2.65477	RecName: Full=Transcription factor UNE10; AltName: Full=Basic helix-loop-helix protein 16; Short=AtbHLH16; Short=bHLH 16; AltName: Full=Protein UNFERTILIZED EMBRYO SAC 10; AltName: Full=Transcription factor EN 108; AltName: Full=bHLH transcription factor bHLH016
12	up	AT5G04820	1.51155	RecName: Full=Transcription repressor OFP13; AltName: Full=Ovate family protein 13; Short=AtOFP13
12	up	AT2G34620	2.54834	RecName: Full=Transcription termination factor MTERF4, chloroplastic; AltName: Full=Mitochondrial transcription termination factor 4; Flags: Precursor
12	up	AT4G38160	1.28544	RecName: Full=Transcription termination factor MTERF6, chloroplastic/mitochondrial; AltName: Full=Mitochondrial transcription termination factor 6; AltName: Full=Protein PIGMENT DEFECTIVE 191; Flags: Precursor
12	up	AT5G54180	1.7007	RecName: Full=Transcription termination factor MTERF8, chloroplastic; AltName: Full=Mitochondrial transcription termination factor 8; AltName: Full=Protein PLASTID TRANSCRIPTIONALLY ACTIVE 15; Flags: Precursor
12	up	AT5G35680	1.13994	RecName: Full=Translation initiation factor 1A; Short=aIF-1A
12	up	AT4G11175	1.84979	RecName: Full=Translation initiation factor IF-1, chloroplastic
12	up	AT1G17220	1.33476	RecName: Full=Translation initiation factor IF-2
12	up	AT4G15810	1.50825	RecName: Full=Translocase of chloroplast 159, chloroplastic; Short=AtToc159; AltName: Full=159 kDa chloroplast outer envelope protein; AltName: Full=Plastid protein import 2; AltName: Full=Translocase of chloroplast 160, chloroplastic; Short=AtToc160; AltName: Full=Translocase of chloroplast 86, chloroplastic; Short=AtToc86
12	up	AT1G45201	1.42243	RecName: Full=Triacylglycerol lipase OBL1; AltName: Full=Oil body lipase 1; Short=AtOBL1
12	up	AT5G55220	1.21108	RecName: Full=Trigger factor; Short=TF; AltName: Full=PPIase
12	up	AT5G17630	1.58075	RecName: Full=Triose phosphate/phosphate translocator, chloroplastic; Short=cTPT; Flags: Precursor
12	up	AT5G46110	1.9151	RecName: Full=Triose phosphate/phosphate translocator, chloroplastic; Short=cTPT; Flags: Precursor
12	up	AT3G01550	4.11444	RecName: Full=Triose phosphate/phosphate translocator, chloroplastic; Short=cTPT; Flags: Precursor
12	up	AT3G56330	1.79244	RecName: Full=tRNA (guanine(26)-N(2))-dimethyltransferase; AltName: Full=tRNA 2,2-dimethylguanosine-26 methyltransferase; AltName: Full=tRNA(guanine-26,N(2)-N(2)) methyltransferase; AltName: Full=tRNA(m(2,2)G26)dimethyltransferase
12	up	AT5G24840	1.0912	RecName: Full=tRNA (guanine-N(7)-)-methyltransferase; AltName: Full=tRNA (guanine(46)-N(7))-methyltransferase; AltName: Full=tRNA(m7G46)-methyltransferase
12	up	AT3G06950	1.57162	RecName: Full=tRNA pseudouridine synthase A; AltName: Full=tRNA pseudouridine(38-40) synthase; AltName: Full=tRNA pseudouridylate synthase I; AltName: Full=tRNA-uridine isomerase I
12	up	AT4G36390	1.23683	RecName: Full=tRNA-2-methylthio-N(6)-dimethylallyladenosine synthase; AltName: Full=(Dimethylallyl)adenosine tRNA methylthiotransferase MiaB; AltName: Full=tRNA-i(6)A37 methylthiotransferase
12	up	AT3G24170	1.97008	RecName: Full=Trypanothione reductase; Short=TR; AltName: Full=N(1),N(8)-bis(glutathionyl)spermidine reductase
12	up	AT1G64740	1.24323	RecName: Full=Tubulin alpha-1 chain
12	up	AT1G75780	1.3225	RecName: Full=Tubulin beta-1 chain; AltName: Full=Beta-1-tubulin
12	up	AT1G25440	1.0801	RecName: Full=Two-component response regulator-like PRR73; AltName: Full=Pseudo-response regulator 73; Short=OsPRR73
12	up	AT5G57180	1.4808	RecName: Full=Two-component response regulator-like PRR73; AltName: Full=Pseudo-response regulator 73; Short=OsPRR73
12	up	AT2G46790	11.8322	RecName: Full=Two-component response regulator-like PRR73; AltName: Full=Pseudo-response regulator 73; Short=OsPRR73
12	up	AT5G53970	2.62336	RecName: Full=Tyrosine aminotransferase; Short=TAT; AltName: Full=L-tyrosine:2-oxoglutarate aminotransferase
12	up	AT4G28680	3.77131	RecName: Full=Tyrosine decarboxylase 2; Short=AtTYDC; AltName: Full=TyrDC-like protein
12	up	AT3G59980	1.21386	RecName: Full=Tyrosine--tRNA ligase, cytoplasmic; AltName: Full=Tyrosyl-tRNA synthetase; Short=TyrRS; Contains: RecName: Full=Tyrosine--tRNA ligase, cytoplasmic, N-terminally processed
12	up	AT2G33840	1.01697	RecName: Full=Tyrosine--tRNA ligase; AltName: Full=Tyrosyl-tRNA synthetase; Short=TyrRS
12	up	AT5G66540	1.34188	RecName: Full=U3 small nucleolar ribonucleoprotein protein MPP10; AltName: Full=M phase phosphoprotein 10
12	up	AT3G06530	1.31284	RecName: Full=U3 small nucleolar RNA-associated protein 10
12	up	AT5G08600	3.6122	RecName: Full=U3 small nucleolar RNA-associated protein 14; Short=U3 snoRNA-associated protein 14; AltName: Full=U three protein 14
12	up	AT5G14050	1.43427	RecName: Full=U3 small nucleolar RNA-associated protein 18 homolog
12	up	AT4G25080	1.31864	RecName: Full=Ubiquinone biosynthesis O-methyltransferase; AltName: Full=2-polyprenyl-6-hydroxyphenol methylase; AltName: Full=3-demethylubiquinone 3-O-methyltransferase
12	up	AT1G19140	1.19744	RecName: Full=Ubiquinone biosynthesis protein COQ9, mitochondrial; Flags: Precursor
12	up	AT1G69523	1.69435	RecName: Full=Ubiquinone/menaquinone biosynthesis C-methyltransferase UbiE; AltName: Full=2-methoxy-6-polyprenyl-1,4-benzoquinol methylase; AltName: Full=Demethylmenaquinone methyltransferase
12	up	AT2G41040	2.77185	RecName: Full=Ubiquinone/menaquinone biosynthesis C-methyltransferase UbiE; AltName: Full=2-methoxy-6-polyprenyl-1,4-benzoquinol methylase; AltName: Full=Demethylmenaquinone methyltransferase
12	up	AT3G28220	1.79997	RecName: Full=Ubiquitin C-terminal hydrolase 12; AltName: Full=Deubiquitinating enzyme 12; Short=AtUBP12; AltName: Full=Ubiquitin thioesterase 12; AltName: Full=Ubiquitin-specific-processing protease 12
12	up	AT1G23030	1.13209	RecName: Full=U-box domain-containing protein 11; AltName: Full=Plant U-box protein 11; AltName: Full=RING-type E3 ubiquitin transferase PUB11
12	up	AT1G49780	1.44458	RecName: Full=U-box domain-containing protein 26; AltName: Full=Plant U-box protein 26; AltName: Full=RING-type E3 ubiquitin transferase PUB26
12	up	AT2G43820	2.32242	RecName: Full=UDP-glycosyltransferase 74F2; AltName: Full=AtSGT1; AltName: Full=Salicylic acid glucosyltransferase 1
12	up	AT4G15550	3.80336	RecName: Full=UDP-glycosyltransferase 75D1
12	up	AT2G30150	1.36651	RecName: Full=UDP-glycosyltransferase 87A1
12	up	AT3G16520	1.46128	RecName: Full=UDP-glycosyltransferase 88A1
12	up	AT2G32450	1.0566	RecName: Full=UDP-N-acetylglucosamine--peptide N-acetylglucosaminyltransferase 110 kDa subunit; AltName: Full=O-GlcNAc transferase subunit p110; AltName: Full=O-linked N-acetylglucosamine transferase 110 kDa subunit; Short=OGT
12	up	AT3G50270	1.72044	RecName: Full=Uncharacterized acetyltransferase At3g50280
12	up	AT5G54130	2.1958	RecName: Full=Uncharacterized calcium-binding protein At1g02270
12	up	AT3G61770	1.30778	RecName: Full=Uncharacterized membrane protein YuiD
12	up	AT5G45940	1.24921	RecName: Full=Uncharacterized Nudix hydrolase NudL
12	up	AT1G01500	1.35382	RecName: Full=Uncharacterized protein At1g01500
12	up	AT4G27810	6.53817	RecName: Full=Uncharacterized protein At4g00950
12	up	AT4G15545	1.52957	RecName: Full=Uncharacterized protein At4g15545
12	up	AT5G50100	2.53063	RecName: Full=Uncharacterized protein At5g50100, chloroplastic; Flags: Precursor
12	up	AT3G27180	1.42149	RecName: Full=Uncharacterized RNA methyltransferase pc1998
12	up	AT3G11930	2.32381	RecName: Full=Universal stress protein A-like protein
12	up	AT4G27320	1.28	RecName: Full=Universal stress protein PHOS34; AltName: Full=Phosphorylated protein of 34 kDa; Short=AtPHOS34; Flags: Precursor
12	up	AT4G04770	1.07166	RecName: Full=UPF0051 protein ycf24
12	up	AT3G28270	3.20265	RecName: Full=UPF0496 protein 1
12	up	AT2G17695	2.06329	RecName: Full=UPF0548 protein At2g17695
12	up	AT1G54780	1.95738	RecName: Full=UPF0603 protein At1g54780, chloroplastic; AltName: Full=Thylakoid lumen 18.3 kDa protein; Flags: Precursor
12	up	AT5G03555	2.09016	RecName: Full=Uracil permease
12	up	AT1G32060	1.42155	RecName: Full=Uridine kinase; AltName: Full=Cytidine monophosphokinase; AltName: Full=Uridine monophosphokinase
12	up	AT3G18680	1.39734	RecName: Full=Uridylate kinase; Short=UK; AltName: Full=Uridine monophosphate kinase; Short=UMP kinase; Short=UMPK
12	up	AT3G14930	1.18927	RecName: Full=Uroporphyrinogen decarboxylase; Short=UPD; Short=URO-D
12	up	AT2G40490	1.44411	RecName: Full=Uroporphyrinogen decarboxylase; Short=UPD; Short=URO-D
12	up	AT3G17800	2.05364	RecName: Full=UV-B-induced protein At3g17800, chloroplastic; Flags: Precursor
12	up	AT4G14740	1.15045	RecName: Full=VAN3-binding protein; AltName: Full=Protein FORKED 1
12	up	AT4G00370	1.46403	RecName: Full=Vesicular glutamate transporter 1; Short=VGluT1; AltName: Full=Brain-specific Na(+)-dependent inorganic phosphate cotransporter; AltName: Full=Solute carrier family 17 member 7
12	up	AT2G29650	3.41819	RecName: Full=Vesicular glutamate transporter 1; Short=VGluT1; AltName: Full=Brain-specific Na(+)-dependent inorganic phosphate cotransporter; AltName: Full=Solute carrier family 17 member 7
12	up	AT4G35440	1.55079	RecName: Full=Voltage-gated ClC-type chloride channel ClcB
12	up	AT1G44800	1.18853	RecName: Full=WAT1-related protein At1g44800
12	up	AT3G28070	2.52701	RecName: Full=WAT1-related protein At3g28070
12	up	AT3G28080	1.04072	RecName: Full=WAT1-related protein At3g28080
12	up	AT4G08290	2.85988	RecName: Full=WAT1-related protein At4g08290
12	up	AT2G18900	1.28426	RecName: Full=WD repeat-containing protein 75
12	up	AT1G27470	1.10899	RecName: Full=WD repeat-containing protein PCN; AltName: Full=Protein POPCORN
12	up	AT3G44990	2.29854	RecName: Full=Xyloglucan endotransglucosylase/hydrolase protein 31; Short=At-XTH31; Short=AtXTR8; Short=XTH-31; Flags: Precursor
12	up	AT5G62220	1.76793	RecName: Full=Xyloglucan galactosyltransferase XLT2; AltName: Full=Glycosyltransferase 18; Short=AtGT18; AltName: Full=Protein XYLOGLUCAN L-SIDE CHAIN GALACTOSYLTRANSFERASE POSITION 2
12	up	AT5G43050	1.38291	RecName: Full=Ycf20-like protein
12	up	AT5G58250	1.84105	RecName: Full=Ycf54-like protein
12	up	AT3G07430	1.3609	RecName: Full=YlmG homolog protein 1-1, chloroplastic; Short=AtYLMG1-1; AltName: Full=YGGT family protein YLMG1-1; Flags: Precursor
12	up	AT5G21920	3.13883	RecName: Full=YlmG homolog protein 2, chloroplastic; Short=AtYLMG2; AltName: Full=YGGT family protein YLMG2; Flags: Precursor
12	up	AT3G13060	1.45517	RecName: Full=YTH domain-containing family protein 2
12	up	AT5G67030	3.53134	RecName: Full=Zeaxanthin epoxidase, chloroplastic; Flags: Precursor
12	up	AT4G17810	2.69011	RecName: Full=Zinc finger protein 10; Short=AtZFP10
12	up	AT3G02380	5.44465	RecName: Full=Zinc finger protein CONSTANS-LIKE 2
12	up	AT5G57660	3.69152	RecName: Full=Zinc finger protein CONSTANS-LIKE 5
12	up	AT1G73870	13.3972	RecName: Full=Zinc finger protein CONSTANS-LIKE 7
12	up	AT1G48570	1.34837	RecName: Full=Zinc finger protein VAR3, chloroplastic; AltName: Full=Organelle Zinc finger 1; AltName: Full=Protein VARIEGATED 3; Flags: Precursor
12	up	AT2G28200	2.55244	RecName: Full=Zinc finger protein ZAT5
12	up	AT1G73750	1.68893	#N/A
12	up	AT5G03120	1.75245	#N/A
12	up	AT5G20220	1.84419	#N/A
12	up	AT1G24570	6.70628	#N/A
12	up	AT3G06125	1.59605	#N/A
12	Down	AT5G62020	-1.37134	member of Heat Stress Transcription Factor (Hsf) family The mRNA is cell-to-cell mobile.
12	Down	AT5G13080	-3.37374	WRKY75 is one of several transcription factors induced during Pi deprivation. It is nuclear localized and regulated differentially during Pi starvation. RNAi mediated suppression of WRKY75 made the plants more susceptible to Pi stress as indicated by the higher accumulation of anthocyanin during Pi starvation.
12	Down	AT5G39670	-1.97383	Calmodulin like protein involved in negative regulation of pattern triggered immunity.
12	Down	AT5G26340	-1.07487	Encodes a protein with high affinity, hexose-specific/H+ symporter activity. The activity of the transporter appears to be negatively regulated by phosphorylation. Importantly, microarray analysis, as well as the study of the expression of this gene in mutants involved in programmed cell death (PCD) demonstrated a tight correlation between this gene's expression and PCD.
12	Down	AT4G38550	-2.32471	phospholipase-like protein (PEARLI 4) family protein;(source:Araport11)
12	Down	AT4G37260	-1.67535	Member of the R2R3 factor gene family. The mRNA is cell-to-cell mobile.
12	Down	AT3G48090	-1.26584	Component of R gene-mediated disease resistance in Arabidopsis thaliana with homology to eukaryotic lipases.
12	Down	AT5G64660	-1.59984	CYS, MET, PRO, and GLY protein 2;(source:Araport11)
12	Down	AT3G26790	-5.50882	Transcriptional factor with high similarity to the B3 region of the VP1/ABI3-like proteins. Full length FUS3 protein binds to the highly conserved RY motif [DNA motif CATGCA(TG)], present in many seed-specific promoters, and the B3 domains of this transcription factor is necessary for the specific interaction with the RY element. Transcriptional activity of FUS3 requires the B3 DNA-binding domain…
12	Down	AT2G14960	-7.66066	encodes a protein similar to IAA-amido synthases. Lines carrying an insertion in this gene are hypersensitive to auxin. Group II member of the GRETCHEN HAGEN 3 (GH3) gene family which code for acyl acid amido synthetases catalysing the conjugation of IAA to amino acids.
12	Down	AT1G61340	-1.95305	Encodes a F-box protein induced by various biotic or abiotic stress.
12	Down	AT4G13280	-1.44246	Catalyzes the conversion of farnesyl diphosphate to (Z)-gamma-bisabolene and the additional minor products E-nerolidol and alpha-bisabolol. Expressed in cortex and sub-epidermal layers of roots, leaf hydathodes and flower stigmata. Induced by wounding.
12	Down	AT5G26310	-4.66902	UGT72E3 is an UDPG:coniferyl alcohol glucosyltransferase which glucosylates sinapyl- and coniferyl alcohol as well as sinapic acid. The enzyme is thought to be involved in lignin- and phenylpropanoid metabolism. A knockdown mutant line (72E3KD) was obtained using RNAi silencing. No reduction in coniferyl alcohol 4-<i>O</i>-glucoside and sinapyl alcohol 4-<i>O</i>-glucoside was detected in this li…
12	Down	AT4G01250	-1.51284	AtWRKY22 is a member of WRKY Transcription Factor; Group II-e. It is involved in regulation of dark induced leaf senescence.
12	Down	AT2G38790	-1.76741	hypothetical protein;(source:Araport11)
12	Down	AT5G13190	-1.10705	Encodes a plasma membrane localized LITAF domain protein that interacts with LSD1 and acts as a negative regulation of hypersensitive cell death.
12	Down	AT5G39785	-1.36626	hypothetical protein (DUF1666);(source:Araport11)
12	Down	AT3G01513	-7.30148	hypothetical protein;(source:Araport11)
12	Down	AT3G02840	-2.73995	ARM repeat superfamily protein;(source:Araport11)
12	Down	AT5G52750	-2.16199	Heavy metal transport/detoxification superfamily protein;(source:Araport11)
12	Down	AT3G24240	-6.65012	RGFR1 is a leucine--rich repeat receptor kinase that, together with RGFR2 and RGFR3, binds ROOT GROWTH FACTORS and is required for establishing the gradient of PLETHORA1 and PLETHORA2 essential for proper root growth and development.
12	Down	AT3G49530	-2.30376	Transcription factor that serves as a molecular link between cold signals and pathogen resistance responses. Undergoes proteolytic processing triggered by cold-induced changes in membrane fluidity.It relocates from the plasma membrane to the nucleus in response to ER stress. NAC062 is phosphorylated by SnRK2.8 at Thr-142.
12	Down	AT1G48280	-1.08542	hydroxyproline-rich glycoprotein family protein;(source:Araport11)
12	Down	AT3G61210	-1.55358	S-adenosyl-L-methionine-dependent methyltransferases superfamily protein;(source:Araport11)
12	Down	AT1G01560	-2.45418	Member of MAP Kinase family. Flg22-induced activation is blocked by AvrRpt2.
12	Down	AT1G14870	-1.28958	PCR2 encodes a membrane protein involved in zinc transport and detoxification.
12	Down	AT4G14450	-3.92335	A member of a small family of proline/serine rich proteins of unknown function. It interacts with defense related MAP kinase MPK6. It's expression is induced by PAMP elicitors. May play a role in response to pathogens.
12	Down	AT5G01100	-1.56519	O-fucosyltransferase family protein;(source:Araport11)
12	Down	AT2G36220	-1.60756	hypothetical protein;(source:Araport11)
12	Down	AT5G63130	-1.73933	Octicosapeptide/Phox/Bem1p family protein;(source:Araport11)
12	Down	AT5G65790	-1.53261	Encodes a MYB family protein with N-terminal R2R3 DNA-binding domains involved in root development.
12	Down	AT4G25490	-2.13622	Transcriptional activator that binds to the DRE/CRT regulatory element and induces COR (cold-regulated) gene expression increasing plant freezing tolerance. It encodes a member of the DREB subfamily A-1 of ERF/AP2 transcription factor family (CBF1). The protein contains one AP2 domain. There are six members in this subfamily, including CBF1, CBF2, and CBF3. This gene is involved in response to lo…
12	Down	AT5G51190	-1.47154	encodes a member of the ERF (ethylene response factor) subfamily B-3 of ERF/AP2 transcription factor family. The protein contains one AP2 domain. There are 18 members in this subfamily including ATERF-1, ATERF-2, AND ATERF-5. Involved in regulating root architecture and the response to cold stress.
12	Down	AT4G37483	-4.77417	This gene encodes a small protein and has either evidence of transcription or purifying selection.
12	Down	AT5G41740	-1.67822	Disease resistance protein (TIR-NBS-LRR class) family;(source:Araport11)
12	Down	AT5G40410	-4.02972	Tetratricopeptide repeat (TPR)-like superfamily protein;(source:Araport11)
12	Down	AT5G41750	-2.7126	Disease resistance protein (TIR-NBS-LRR class) family;(source:Araport11)
12	Down	AT3G49645	-1.31736	FAD-binding protein;(source:Araport11)
12	Down	AT1G73540	-1.45335	nudix hydrolase homolog 21;(source:Araport11)
12	Down	AT1G24575	-1.67759	DEAD-box ATP-dependent RNA helicase-like protein;(source:Araport11)
12	Down	AT3G02980	-1.59991	Encodes MEIOTIC CONTROL OF CROSSOVERS1 (MCC1), a GCN5-related histone N-acetyltransferase. MCC1 appeared to be required in meiosis for normal chiasma number and distribution and for chromosome segregation. Activation tagging line has increased level of histone H3 acetylation.
12	Down	AT3G25600	-1.21078	Calmodulin like protein. Paralog of CML15.
12	Down	AT1G35210	-2.24355	hypothetical protein;(source:Araport11)
12	Down	AT5G04760	-1.00661	R-R-type MYB protein which plays negative roles in salt stress and is required for ABA signaling in Arabidopsis.
12	Down	AT5G02100	-1.1497	Encodes a protein that binds to beta-sitosterol and localizes to the ER. The WFDE motif in ORP3a appears to be important for a direct interaction with PVA12 [Plant VAMP-Associated protein 12]. Mutation of this motif causes ORP3a to relocalize to the Golgi and cytosol. The interaction between PVA12 and ORP3a does not appear to be sterol-dependent.
12	Down	AT3G25640	-1.81431	MIZU-KUSSEI-like protein (Protein of unknown function, DUF617);(source:Araport11)
12	Down	AT5G04720	-1.17464	Encodes a member of the ADR1 family nucleotide-binding leucine-rich repeat (NB-LRR) immune receptors. The mRNA is cell-to-cell mobile.
12	Down	AT2G37210	-3.05234	Encodes a protein of unknown function. It has been crystallized and shown to be structurally almost identical to the protein encoded by At5g11950.
12	Down	AT1G48500	-4.98213	Jasmonate zim domain transcription factor family protein.Involved in freezing tolerance and JA iduceed leaf senesence.
12	Down	AT4G36010	-1.21133	Pathogenesis-related thaumatin superfamily protein;(source:Araport11)
12	Down	AT3G61380	-1.02436	Phosphatidylinositol N-acetyglucosaminlytransferase subunit P-like protein;(source:Araport11)
12	Down	AT5G53830	-1.03269	VQ motif-containing protein;(source:Araport11)
12	Down	AT4G24080	-4.45426	aldolase like;(source:Araport11)
12	Down	AT4G36090	-1.2357	mRNA N6-methyladenosine dioxygenase that is active during seed germination and seedling growth and is responsive to stress conditions.
12	Down	AT5G38280	-2.08181	putative receptor serine/threonine kinase PR5K (PR5K) mRNA, PR5-like receptor kinase
12	Down	AT3G23150	-1.49346	Involved in ethylene perception in ArabidopsisThe mRNA is cell-to-cell mobile.
12	Down	AT3G49760	-4.8712	basic leucine-zipper 5;(source:Araport11)
12	Down	AT3G62740	-1.51805	beta glucosidase 7;(source:Araport11)
12	Down	AT4G12090	-1.48388	Cornichon family protein;(source:Araport11)
12	Down	AT1G61470	-1.67049	Deadenylase.
12	Down	AT4G13395	-1.27349	ROTUNDIFOLIA like 12;(source:Araport11)
12	Down	AT3G49710	-1.81891	Pentatricopeptide repeat (PPR) superfamily protein;(source:Araport11)
12	Down	AT3G13782	-2.78701	Plants mutated in three ubiquitously expressed NAP1 genes (NAP1;1~NAP1;3) and organ-specifically expressed NAP1;4 gene show hypersensitivity to genotoxic stresses including UV and DSB-inducing agent Bleomycin. The NAP1 genes act synergistically with NRP genes in promoting somatic homologous recombination.
12	Down	AT1G35140	-1.52708	EXL1 is involved in the C-starvation response. Phenotypic changes of an exl1 loss of function mutant became evident only under corresponding experimental conditions. For example, the mutant showed diminished biomass production in a short-day/low light growth regime, impaired survival during extended night, and impaired survival of anoxia stress.
12	Down	AT3G62720	-1.45783	Encodes a protein with xylosyltransferase activity, which is specific for UDP-xylose as donor substrate and for oligosaccharides with a degree of polymerization >4. Although the enzyme utilizes either cellopentaose or cellohexaose, its activity is four-fold higher with cellohexaose as an acceptor compared to cellopentaose. The enzyme is able to add several xylosyl residues to the acceptor forming…
12	Down	AT4G01360	-2.64356	Encodes a protein related to BYPASS1 (BPS1). Regulates production of mobile compound: bps signal.
12	Down	AT2G37310	-1.80238	Pentatricopeptide repeat (PPR) superfamily protein;(source:Araport11)
12	Down	AT3G25790	-3.17513	Encodes a nuclear localized member of the GARP family of transcription factors. Along with AtNIGT1/HRS1 it is involved in nitrate and phosphate signaling in the root. Transcriptional repressors that functions with other NIGT genes as an important hub in the nutrient signaling network associated with the acquisition and use of nitrogen and phosphorus.
12	Down	AT1G62710	-1.21681	Encodes a vacuolar processing enzyme belonging to a novel group of cysteine proteases that is expressed specifically in seeds and is essential for the proper processing of storage proteins.
12	Down	AT1G11170	-1.34785	lysine ketoglutarate reductase trans-splicing-like protein (DUF707);(source:Araport11)
12	Down	AT3G25780	-2.31831	Encodes allene oxide cyclase, one of the enzymes involved in jasmonic acid biosynthesis. One of four genes in Arabidopsis that encode this enzyme. mRNA expression is upregulated in senescing leaves. Note: Nomenclature for Arabidopsis allene oxide cyclase 3 (AOC3, AT3G25780) gene is based on Stenzel et al. 2003 Plant Molecular Biology 51:895-911. AOC3 (AT3G25780) is also referred to as AOC2 in He …
12	Down	AT1G50750	-3.9035	aminotransferase-like, mobile domain protein;(source:Araport11)
12	Down	AT2G26650	-1.40332	Encodes AKT1, a member of the Shaker family inward rectifying potassium channel predominantly expressed in predominantly in root hairs and root endodermis. This family includes five groups based on phylogenetic analysis (FEBS Letters (2007) 581: 2357): I (inward rectifying channel): AKT1 (AT2G26650), AKT5 (AT4G32500) and SPIK (also known as AKT6, AT2G25600); II (inward rectifying channel): KAT1 (…
12	Down	AT5G61190	-1.72616	putative endonuclease or glycosyl hydrolase with C2H2-type zinc finger domain-containing protein;(source:Araport11)
12	Down	AT3G01830	-2.42262	Calcium-binding EF-hand family protein;(source:Araport11)
12	Down	AT5G37490	-6.69273	Plant U-box type E3 ubiquitin ligase (PUB).
12	Down	AT4G38050	-1.30959	Xanthine/uracil permease family protein;(source:Araport11)
12	Down	AT5G25475	-1.246	AP2/B3-like transcriptional factor family protein;(source:Araport11)
12	Down	AT4G16780	-1.3044	Encodes a homeodomain-leucine zipper protein that is rapidly and strongly induced by changes in the ratio of red to far-red light. It is also involved in cell expansion and cell proliferation and in the response to auxin. The mRNA is cell-to-cell mobile.
12	Down	AT1G02530	-5.19466	P-glycoprotein 12;(source:Araport11)
12	Down	AT4G04760	-1.98679	Early response to dehydration six-like (ESL) family member.
12	Down	AT4G04750	-1.1101	Mitochondrial F1F0-ATPase inhibitor factor; has conserved function as an endogenous inhibitor affecting cellular energy status and plays an impor_x0002_tant role in plant growth and reproduction, particularly in fertility.
12	Down	AT3G23250	-3.02211	Member of the R2R3 factor gene family. Key regulator of lignin biosynthesis in effector-triggered immunity
12	Down	AT3G50845	-1.58135	MIP18 family protein (DUF59);(source:Araport11)
12	Down	AT3G01960	-1.4909	hypothetical protein;(source:Araport11)
12	Down	AT3G01970	-1.74247	member of WRKY Transcription Factor; Group I
12	Down	AT5G24270	-2.0259	encodes a calcium sensor that is essential for K+ nutrition, K+/Na+ selectivity, and salt tolerance. The protein is similar to calcineurin B. Lines carrying recessive mutations are hypersensitive to Na+ and Li+ stresses and is unable to grow in low K+. The growth defect is rescued by extracellular calcium.
12	Down	AT4G39320	-1.80404	microtubule-associated protein-like protein;(source:Araport11)
12	Down	AT1G64760	-1.47274	ZERZAUST is an atypical &#946;-1,3 glucanase. The protein is localized to punctate regions of the apoplast, near cellular junctions. Mutants in Ler background display aberrant floral morphology and twisted siliques and stems. Biochemcial analysis of mutant cell wall composition indicates cell wall defects. However, in Col background, there is no phenotype due to compensatory effect of ZETH gene e…
12	Down	AT2G24600	-1.80758	Ankyrin repeat family protein;(source:Araport11)
12	Down	AT1G14480	-2.60601	Ankyrin repeat family protein;(source:Araport11)
12	Down	AT5G49520	-2.59488	Encodes WRKY48, a member of the WRKY Transcription Factor. WRKY48 is a stress- and pathogen-induced transcriptional activator that represses plant basal defense. The mRNA is cell-to-cell mobile.
12	Down	AT1G49160	-2.13059	Encodes a member of the WNK family (9 members in all) of protein kinases, the structural design of which is clearly distinct from those of other known protein kinases, such as receptor-like kinases and mitogen-activated protein kinases. Its
12	Down	AT2G25950	-1.32513	PITH domain protein (DUF1000);(source:Araport11)
12	Down	AT1G76705	-2.51817	calmodulin binding protein;(source:Araport11)
12	Down	AT2G37980	-2.44643	O-fucosyltransferase family protein;(source:Araport11)
12	Down	AT3G50930	-2.94707	Encodes a protein that is present in a homo-multimeric protein complex on the outer mitochondrial membrane and plays a role in cell death and amplifying salicylic acid signalling. The mRNA is cell-to-cell mobile.
12	Down	AT1G27730	-1.68908	Related to Cys2/His2-type zinc-finger proteins found in higher plants. Compensated for a subset of calcineurin deficiency in yeast. Salt tolerance produced by ZAT10 appeared to be partially dependent on ENA1/PMR2, a P-type ATPase required for Li+ and Na+ efflux in yeast. The protein is localized to the nucleus, acts as a transcriptional repressor and is responsive to chitin oligomers. Also involv…
12	Down	AT3G09020	-2.58727	alpha 1,4-glycosyltransferase family protein;(source:Araport11)
12	Down	AT1G01110	-1.38823	Member of IQ67 (CaM binding) domain containing family.
12	Down	AT5G37540	-1.39398	Eukaryotic aspartyl protease family protein;(source:Araport11)
12	Down	AT3G50970	-1.11843	Belongs to the dehydrin protein family, which contains highly conserved stretches of 7-17 residues that are repetitively scattered in their sequences, the K-, S-, Y- and lysine rich segments. LTI29 and LTI30 double overexpressors confer freeze tolerance. Located in membranes. mRNA upregulated by water deprivation and abscisic acid. The mRNA is cell-to-cell mobile.
12	Down	AT1G15790	-1.76253	mediator of RNA polymerase II transcription subunit 15a-like protein;(source:Araport11)
12	Down	AT2G47190	-1.75202	Encodes a MYB transcription factor that possesses an R2R3 MYB DNA binding domain and is known to regulate the expression of salt- and dehydration-responsive genes. Has been shown to bind calmodulin.
12	Down	AT1G01530	-5.90773	AGAMOUS-like 28;(source:Araport11)
12	Down	AT4G27652	-1.89743	hypothetical protein;(source:Araport11)
12	Down	AT4G27654	-3.09238	transmembrane protein;(source:Araport11)
12	Down	AT4G27657	-1.11412	hypothetical protein;(source:Araport11)
12	Down	AT1G12200	-1.15645	Putative flavin monooxygenase.
12	Down	AT5G25250	-2.02743	Encodes a protein that is involved in a membrane microdomain-dependent, but clathrin-independent, endocytic pathway required for optimal seedling development. The mRNA is cell-to-cell mobile.
12	Down	AT4G37010	-2.89544	Encodes a member of the Centrin family. Mutants are hypersensitive to UV and prone to UV induced DNA damage. Based on sequence similarity and mutant phenotype CEN2 is thought to be involved in nucelotide excision repair/DNA repair.
12	Down	AT4G39670	-1.9779	Member of the glycolipid transfer protein (GLTP) superfamily, shuttles ceramide-1-phosphate (C1P) between membranes.
12	Down	AT5G64870	-2.64894	Belongs to the group of plant flotillins, which are plasma membrane proteins. Flot3 is found in membrane nanodomains.
12	Down	AT1G74450	-1.87116	Plants overexpressing At1g74450 are stunted in height and have reduced male fertility.
12	Down	AT1G24150	-1.30432	Encodes a group I formin. Localized to cell junctions. Polymerizes actin. Binds profilin.
12	Down	AT1G74460	-1.75641	GDSL-motif esterase/acyltransferase/lipase. Enzyme group with broad substrate specificity that may catalyze acyltransfer or hydrolase reactions with lipid and non-lipid substrates.
12	Down	ATCG00950	-4.47102	#N/A
12	Down	AT4G14385	-1.03113	Subunit of the NuA4 complex, has an auxiliary role in the Piccolo NuA4 complex. Contribute to de-etiolation, required for maintenance of the green status of plant leaves.
12	Down	AT4G14370	-1.63064	Disease resistance protein (TIR-NBS-LRR class) family;(source:Araport11)
12	Down	AT4G14365	-2.06418	hypothetical protein;(source:Araport11)
12	Down	AT2G12550	-1.22571	ubiquitin-associated (UBA)/TS-N domain-containing protein;(source:Araport11)
12	Down	AT1G25400	-1.57464	transmembrane protein;(source:Araport11)
12	Down	AT3G10150	-1.55984	purple acid phosphatase 16;(source:Araport11)
12	Down	AT1G24145	-1.68177	transmembrane protein;(source:Araport11)
12	Down	AT1G24140	-2.22167	Expression induced by fungal and bacterial pathogens.
12	Down	AT1G24147	-1.88801	transmembrane protein;(source:Araport11)
12	Down	AT5G01200	-1.49893	Duplicated homeodomain-like superfamily protein;(source:Araport11)
12	Down	AT3G12830	-1.44017	SAUR-like auxin-responsive protein family;(source:Araport11)
12	Down	AT1G73066	-2.3574	Leucine-rich repeat family protein;(source:Araport11)
12	Down	AT3G60550	-1.86378	cyclin p3;(source:Araport11)
12	Down	AT3G61898	-1.66333	transmembrane protein;(source:Araport11)
12	Down	AT1G73010	-1.62631	Encodes PPsPase1, a pyrophosphate-specific phosphatase catalyzing the specific cleavage of pyrophosphate (Km 38.8 uM) with an alkaline catalytic pH optimum. Expression is upregulated in the shoot of cax1/cax3 mutant.
12	Down	AT1G25370	-1.36247	hypothetical protein (DUF1639);(source:Araport11)
12	Down	AT2G12400	-1.17655	plasma membrane fusion protein;(source:Araport11)
12	Down	AT3G48840	-2.75901	RNA-binding (RRM/RBD/RNP motifs) family protein;(source:Araport11)
12	Down	AT1G02660	-1.44021	PLIP2 is a glycerolipid A1 lipase with substrate preference for monogalactosyldiacylglycerol. Expression is induced by ABA.
12	Down	AT1G13300	-1.59288	Encodes a nuclear localized member of the GARP family of transcription factors. Involved in nitrate/phosphate signaling in roots. It is transcriptionally regulated by nitrate and post transcriptionally by phosphate and functions to integrate these two nutrient signaling pathways in the root. HRS1 and HHO2 are involved in Ni cross regulation of Pi signaling. They function as transcriptional repres…
12	Down	AT5G15960	-2.22682	cold and ABA inducible protein kin1, possibly functions as an anti-freeze protein. Transcript level of this gene is induced by cold, ABA, dehydration and osmoticum (mannitol). However, protein activity of GUS fused to the promoter of this gene is inhibited by cold treatment, suggesting an inhibition of the protein by increased transcript level.
12	Down	AT1G72940	-1.94088	Nucleotide-binding, leucine-rich repeat (NLR) gene regulated by nonsense-mediated mRNA decay (NMD) genes UPF1 and UPF3.
12	Down	AT1G21326	-4.09422	VQ motif-containing protein;(source:Araport11)
12	Down	AT1G19020	-1.00888	Modulates defense against bacterial pathogens and tolerance to oxidative stress.
12	Down	AT3G10300	-1.50112	Calcium-binding EF-hand family protein;(source:Araport11)
12	Down	AT1G72910	-2.11805	Nucleotide-binding, leucine-rich repeat (NLR) gene regulated by nonsense-mediated mRNA decay (NMD) genes UPF1 and UPF3.
12	Down	AT1G21370	-1.19308	transmembrane protein;(source:Araport11)
12	Down	AT2G11810	-1.29488	MGD3 is the major enzyme for galactolipid metabolism during phosphate starvation. Does not contribute to galactolipid synthesis under P1-sufficient conditions.
12	Down	AT2G23810	-1.86084	Member of TETRASPANIN family
12	Down	AT2G22500	-1.76643	Encodes one of the mitochondrial dicarboxylate carriers (DIC): DIC1 (AT2G22500), DIC2 (AT4G24570), DIC3 (AT5G09470).
12	Down	AT2G22510	-1.75952	hydroxyproline-rich glycoprotein family protein;(source:Araport11)
12	Down	AT4G15030	-1.10317	folate-sensitive fragile site protein;(source:Araport11)
12	Down	AT2G47810	-6.83691	nuclear factor Y, subunit B5;(source:Araport11)
12	Down	AT3G45060	-3.68024	member of High affinity nitrate transporter family
12	Down	AT2G46535	-1.03218	hypothetical protein;(source:Araport11)
12	Down	AT2G47860	-1.81376	Phototropic-responsive NPH3 family protein;(source:Araport11)
12	Down	AT5G42380	-2.84677	Stress induced calmodulin like gene.
12	Down	AT5G55690	-8.43533	AGL47 MADS box gene.
12	Down	AT2G45220	-1.60817	Pectin methylesterase involved in pectin remodelling. Regulated by its PRO region that triggers PME activity in the resistance to Botrytis cinerea.
12	Down	AT1G70220	-6.88139	RNA-processing, Lsm domain-containing protein;(source:Araport11)
12	Down	AT1G60860	-1.12792	A member of ARF GAP domain (AGD), A thaliana has 15 members, grouped into four classes. AGD2 belongs to the class 1, together with AGD1, AGD3, and AGD4.
12	Down	AT5G16200	-1.15739	50S ribosomal protein-like protein;(source:Araport11)
12	Down	AT5G65210	-1.02237	Encodes TGA1, a redox-controlled regulator of systemic acquired resistance. TGA1 targets the activation sequence-1 (as-1) element of the promoter region of defense proteins. TGA1 are S-nitrosylated.
12	Down	AT1G47890	-2.69112	receptor like protein 7;(source:Araport11)
12	Down	AT4G31800	-2.25117	Pathogen-induced transcription factor. Binds W-box sequences in vitro. Forms protein complexes with itself and with WRKY40 and WRKY60. Constitutive expression of WRKY18 enhanced resistance to P. syringae, but its coexpression with WRKY40 or WRKY60 made plants more susceptible to both P. syringae and B. cinerea. WRKY18, WRKY40, and WRKY60 have partially redundant roles in response to the hemibiotr…
12	Down	AT4G17490	-2.42366	Encodes a member of the ERF (ethylene response factor) subfamily B-3 of ERF/AP2 transcription factor family (ATERF-6). The protein contains one AP2 domain. There are 18 members in this subfamily including ATERF-1, ATERF-2, AND ATERF-5. It is involved in the response to reactive oxygen species and light stress. Involved in regulating root architecture and the response to cold stress.
12	Down	AT3G57160	-2.00558	cysteine-rich TM module stress tolerance protein;(source:Araport11)
12	Down	AT4G28170	-7.87133	transmembrane protein;(source:Araport11)
12	Down	AT4G18880	-1.95508	Encodes a member of Heat Stress Transcription Factor(Hsf) family that is a substrate of the MPK3/MPK6 signaling and regulates stress responses.
12	Down	AT2G46400	-2.39493	Encodes a WRKY transcription factor that contributes to the feedforward inhibition of osmotic/salt stress-dependent LR inhibition via regulation of ABA signaling and auxin homeostasis.
12	Down	AT4G17500	-2.1905	Encodes a member of the ERF (ethylene response factor) subfamily B-3 of ERF/AP2 transcription factor family (ATERF-1). The protein contains one AP2 domain. There are 18 members in this subfamily including ATERF-1, ATERF-2, AND ATERF-5. The mRNA is cell-to-cell mobile.
12	Down	AT3G57120	-1.28388	Protein kinase superfamily protein;(source:Araport11)
12	Down	AT1G33560	-1.48879	Encodes a NBS-LRR disease resistance protein that possesses N-terminal kinase subdomains. Activation tagged mutant of ADR1 showed elevated levels of SA and reactive oxygen species in addition to number of defense gene transcripts. Exhibits resistance to number of microbial pathogens.
12	Down	AT1G19200	-1.42979	cyclin-dependent kinase, putative (DUF581);(source:Araport11)
12	Down	AT3G11820	-1.37801	Encodes a syntaxin localized at the plasma membrane. SYR1/PEN1 is a member of the SNARE superfamily and functions in positioning anchoring of the KAT1 K+ channel protein at the plasma membrane. Transcription is upregulated by abscisic acid, suggesting a role in ABA signaling. Also functions in non-host resistance against barley powdery mildew. It is a nonessential component of the preinvasive res…
12	Down	AT1G19210	-3.16425	encodes a member of the DREB subfamily A-5 of ERF/AP2 transcription factor family. The protein contains one AP2 domain. There are 15 members in this subfamily including RAP2.1, RAP2.9 and RAP2.10.
12	Down	AT4G27280	-1.8261	EF-hand Ca2 + -binding protein, which is a Ca2+-dependent transducer of auxin-regulated gene expression and interacts with ICR1.
12	Down	AT4G39190	-1.37076	nucleolar-like protein;(source:Araport11)
12	Down	AT4G03230	-1.12895	G-type lectin S-receptor-like Serine/Threonine-kinase;(source:Araport11)
12	Down	AT5G17330	-1.60542	Encodes one of two isoforms of glutamate decarboxylase. The mRNA is cell-to-cell mobile.
12	Down	AT3G22620	-1.69073	Bifunctional inhibitor/lipid-transfer protein/seed storage 2S albumin superfamily protein;(source:Araport11)
12	Down	AT5G43620	-1.37398	Pre-mRNA cleavage complex II;(source:Araport11)
12	Down	AT3G09660	-2.74026	Encodes a minichromosome maintenance protein that is involved with RAD51 in a backup pathway that repairs meiotic double strand breaks without giving meiotic crossovers when the major pathway, which relies on DMC1, fails.
12	Down	AT5G05320	-2.93731	FAD/NAD(P)-binding oxidoreductase family protein;(source:Araport11)
12	Down	AT5G19950	-1.19629	tudor domain protein (DUF1767);(source:Araport11)
12	Down	AT3G46620	-1.56197	Encodes an ABA- and drought-induced RING-DUF1117 gene whose mutation results in hyposensitive phenotypes toward ABA in terms of germination rate and stomatal closure and markedly reduced tolerance to drought stress relative to wild-type plants.
12	Down	AT5G05300	-2.24312	IDL6 peptide is induced in response to Pathogen-Associated Molecular Patterns (PAMPs). Overexpression of IDL6 results in increased susceptibility to pathogens.
12	Down	AT5G56980	-1.25377	Pathogen-associated molecular pattern-induced gene.Responsive to jasmonic acid and wounding.
12	Down	AT1G19180	-1.86294	JAZ1 is a nuclear-localized protein involved in jasmonate signaling. JAZ1 transcript levels rise in response to a jasmonate stimulus. JAZ1 can interact with the COI1 F-box subunit of an SCF E3 ubiquitin ligase in a yeast-two-hybrid assay only in the presence of jasmonate-isoleucine (JA-ILE) or coronatine. Application of jasmonate methyl ester to Arabidopsis roots reduces the levels of a JAZ1:GUS …
12	Down	AT4G29780	-2.86449	Expression of the gene is affected by multiple stresses. Knockout and overexpression lines show no obvious phenotypes.
12	Down	AT5G17350	-1.57245	PADRE protein up-regulated after infection by S. sclerotiorum.
12	Down	AT3G22600	-1.71662	Glycosylphosphatidylinositol (GPI)-anchored LTPg protein, downregulated in syncytia induced by the beet cyst nematode Heterodera schachtii and root knot nematode Meloidogyne incognita. Infection with bacteria (Pseudomonas syringae) and fungi (Botrytis cinerea) leads to the induction of the gene in leaves.
12	Down	AT1G07135	-2.36257	glycine-rich protein;(source:Araport11)
12	Down	AT4G15150	-2.75462	glycine-rich protein;(source:Araport11)
12	Down	AT2G34200	-1.33095	RING/FYVE/PHD zinc finger superfamily protein;(source:Araport11)
12	Down	AT3G58650	-1.16081	Encodes a member of the TRM superfamily, that plays a role in preprophase band formation during plant cell division and controls the robustness of the orientation of that cell division. Its transcription is regulated by the cell cycle and peaks at the G2/M transition.
12	Down	AT1G32090	-1.02622	early-responsive to dehydration stress protein (ERD4);(source:Araport11)
12	Down	AT5G66210	-2.18084	Calcium Dependent Protein Kinase. Functions in the BIK1 innate immune response pathway.
12	Down	AT3G47980	-1.67325	Integral membrane HPP family protein. Putative nitrate transporter.
12	Down	AT2G47520	-7.07197	encodes a member of the ERF (ethylene response factor) subfamily B-2 of ERF/AP2 transcription factor family. The protein contains one AP2 domain. There are 5 members in this subfamily including RAP2.2 AND RAP2.12. It plays a role in hypoxia-induced root slanting.
12	Down	AT1G12880	-1.17339	nudix hydrolase homolog 12;(source:Araport11)
12	Down	AT3G58710	-1.60388	member of WRKY Transcription Factor; Group II-e. Involved in thermomorphogenesis.
12	Down	AT4G17150	-1.13678	alpha/beta-Hydrolases superfamily protein;(source:Araport11)
12	Down	AT4G32850	-1.53804	Encodes a nuclear poly(A) polymerase. Located in the nucleus. The mRNA is cell-to-cell mobile.
12	Down	AT5G65500	-7.27888	Plant U-box type E3 ubiquitin ligase (PUB).
12	Down	AT4G17230	-1.3305	Encodes a scarecrow-like protein (SCL13). Member of GRAS gene family. Regulated by heat shock.
12	Down	AT1G60470	-2.82154	Predicted to encode a galactinol synthase.
12	Down	AT2G45680	-1.42546	TCP family transcription factor;(source:Araport11)
12	Down	AT5G17850	-1.92776	CCX2 is a putative cation/Ca2+ exchange protein. It is located in the endoplasmic reticulum. It plays a role in salt induced calcium signaling. Loss of function results in decreased cytosolic and increased ER Ca2+ concentrations.
12	Down	AT4G19810	-1.22633	ChiC encodes a Class V chitinase that is a part of glycoside hydrolase family 18 based on CAZy groupings. It appears to primarily act as an exochitinase in vitro where it predominantly cleaves a chitobiose (GlcNAc)2 residue from the non-reducing end of a chitin oligosaccharide. However, it shows some minor endochitinase activity in vitro, as well. A putative 24 amino-acid signal peptide may direc…
12	Down	AT3G07195	-1.69067	Member of the RIN4-like/NOI family; upregulated after spider mite feeding.
12	Down	AT1G09195	-1.21552	Ppx-GppA phosphatase;(source:Araport11)
12	Down	AT1G22170	-1.33217	Phosphoglycerate mutase family protein;(source:Araport11)
12	Down	AT2G43080	-1.31605	Encodes a prolyl-4 hydroxylase that can hydroxylate poly(L-proline),the collagen model peptide (Pro-Pro-Gly)10 and other proline rich peptides.
12	Down	AT1G22190	-1.48477	The gene encodes a putative transcription factor belongings to the abiotic stress-associated DREB A-6 clade. The mRNA is cell-to-cell mobile.
12	Down	AT5G64310	-1.03632	Encodes arabinogalactan-protein (AGP1). The mRNA is cell-to-cell mobile.
12	Down	AT5G26030	-1.31267	encodes ferrochelatase I located in plastids. Involved in heme biosynthesis in non-photosynthetic tissues and induced by oxidative stress in photosynthetic tissues to supply heme for defensive hemoproteins The mRNA is cell-to-cell mobile.
12	Down	AT3G19240	-1.04558	Together with DEM1 plays an essential role in cell division in plants, most likely through an interaction with RAN1.
12	Down	AT1G10140	-2.32635	Uncharacterized conserved protein UCP031279;(source:Araport11)
12	Down	AT3G57530	-1.76455	Calcium-dependent Protein Kinase. ABA signaling component that regulates the ABA-responsive gene expression via ABF4. AtCPK32 has autophosphorylation activity and can phosphorylate ABF4 in vitro
12	Down	AT5G02040	-1.23605	prenylated RAB acceptor 1.A1;(source:Araport11)
12	Down	AT3G10815	-3.0751	RING/U-box superfamily protein;(source:Araport11)
12	Down	AT3G09830	-1.2019	Encodes a member of subfamily VIIa of the receptor-like cytoplasmic kinases (RLCKs). It contributes to pattern-triggered immunity in response to P. syringae.
12	Down	AT2G22860	-1.69881	Phytosulfokine 2 precursor, coding for a unique plant peptide growth factor. The mRNA is cell-to-cell mobile.
12	Down	AT5G38030	-1.61905	MATE transporter involved in auxin homeostasis in roots.
12	Down	AT2G46860	-7.75337	Encodes a protein that might have inorganic pyrophosphatase activity.
12	Down	AT2G34850	-1.73349	NAD(P)-binding Rossmann-fold superfamily protein;(source:Araport11)
12	Down	AT2G33580	-2.12259	Encodes a putative LysM-containing receptor-like kinase. LYK5 is a major chitin receptor and forms a chitin-induced complex with related kinase CERK1. Based on protein sequence alignment analysis, it was determined as a pseudo kinase due to a lack of the ATP-binding P-loop in the kinase domain.
12	Down	AT3G09910	-2.30001	RAB GTPase homolog C2B;(source:Araport11)
12	Down	AT2G46880	-1.40555	purple acid phosphatase 14;(source:Araport11)
12	Down	AT5G03330	-1.04745	Cysteine proteinases superfamily protein;(source:Araport11)
12	Down	AT3G44260	-1.61301	Encodes one of the homologs of the yeast CCR4-associated factor 1: AT3G44260 (CAF1a), AT5G22250 (CAF1b). Has mRNA deadenylation activity. Also plays a role in plant defense responses.
12	Down	AT1G74930	-2.4516	encodes a member of the DREB subfamily A-5 of ERF/AP2 transcription factor family. The protein contains one AP2 domain. There are 15 members in this subfamily including RAP2.1, RAP2.9 and RAP2.10. The mRNA is cell-to-cell mobile.
12	Down	AT1G22065	-1.75974	hypothetical protein;(source:Araport11)
12	Down	AT1G58410	-5.18931	Disease resistance protein (CC-NBS-LRR class) family;(source:Araport11)
12	Down	AT3G45638	-1.96617	#N/A
12	Down	AT5G65300	-1.979	Gene of unknown function. Expression is induced by a variety of biotic (P. syringae) and abiotic stresses (salt, ABA,IAA, and more.)Member of a small family that includes AT1G35210, AT1G72240, and AT1G22470.Mutants have no obvious loss of function phenotype but overexpressors are early flowering.
12	Down	AT3G44326	-4.85542	Cytokinin induced F-Box protein. Forms a unique F-Box family with AT2G27310 and AT2G36090. It is primarily expressed in the root.
12	Down	AT5G66650	-1.6485	Chloroplast localized mitochondrial calcium uniporter.
12	Down	AT5G04340	-1.58169	Encodes a C2H2 zinc finger transcription factor that coordinately activates phytochelatin-synthesis related gene expression and directly targets GSH1 by binding to its promoter to positively regulate Cd accumulation and tolerance.
12	Down	AT3G45640	-1.4071	Encodes a mitogen-activated kinase whose mRNA levels increase in response to touch, cold, salinity stress and chitin oligomers.Also functions in ovule development. Heterozygous MPK3 mutants in a homozygous MPK6 background are female sterile due to defects in integument development. MPK3 can be dephosphorylated by MKP2 in vitro. The mRNA is cell-to-cell mobile.
12	Down	AT5G52020	-3.45699	encodes a member of the DREB subfamily A-4 of ERF/AP2 transcription factor family. The protein contains one AP2 domain. There are 17 members in this subfamily including TINY.
12	Down	AT5G65350	-1.90951	histone 3 11;(source:Araport11)
12	Down	AT5G66675	-1.05543	transmembrane protein, putative (DUF677);(source:Araport11)
12	Down	AT3G10930	-2.46603	Encodes a small secreted signaling peptide that processed both N- and C-terminally after translation and is rapidly induced in response to ROS and flg22-induced stress and may act as a negative modulator of stress-induced ROS signalling.
12	Down	AT3G22910	-1.60735	ATPase E1-E2 type family protein / haloacid dehalogenase-like hydrolase family protein;(source:Araport11)
12	Down	AT4G30430	-5.14291	Member of TETRASPANIN family
12	Down	AT1G23710	-1.54209	hypothetical protein (DUF1645);(source:Araport11)
12	Down	AT4G30370	-2.07533	RING/U-box superfamily protein;(source:Araport11)
12	Down	AT2G32140	-2.56818	transmembrane receptor;(source:Araport11)
12	Down	AT2G20150	-8.48869	hypothetical protein;(source:Araport11)
12	Down	AT3G44400	-1.5044	Disease resistance protein (TIR-NBS-LRR class) family;(source:Araport11)
12	Down	AT5G39100	-4.03915	germin-like protein (GLP6)
12	Down	AT5G27100	-1.36727	member of Putative ligand-gated ion channel subunit family
12	Down	AT5G05760	-1.10654	A SNARE protein (ortholog of syntaxin 5), a membrane fusion machine component involved in cytokinesis; Golgi-localized Qa-soluble N-ethylmaleimide sensitive factor attachment protein receptor. SYP31 and SYP32 directly interacted with COG3, a subunit of the conserved oligomeric Golgi (COG) complex and were responsible for its Golgi localization, providing an underlying mechanism for SYP31/32 funct…
12	Down	AT3G08720	-2.43298	Encodes a ribosomal-protein S6 kinase. Gene expression is induced by cold and salt (NaCl). Activation of AtS6k is regulated by 1-naphthylacetic acid and kinetin, at least in part, via a lipid kinase-dependent pathway. Phosphorylates specifically mammalian and plant S6 at 25 degrees C but not at 37 degrees C. Involved in translational up-regulation of ribosomal proteins.
12	Down	AT3G21710	-2.01567	transmembrane protein;(source:Araport11)
12	Down	AT2G35930	-1.85501	Encodes a cytoplasmically localized U-box domain containing E3 ubiquitin ligase that is involved in the response to water stress and acts as a negative regulator of PAMP-triggered immunity.
12	Down	AT4G17250	-1.29295	transmembrane protein;(source:Araport11)
12	Down	AT2G47950	-4.53105	myelin transcription factor-like protein;(source:Araport11)
12	Down	AT4G16008	-1.51245	hypothetical protein;(source:Araport11)
12	Down	AT4G16000	-1.74198	hypothetical protein;(source:Araport11)
12	Down	AT4G30280	-1.55277	Encodes a xyloglucan endotransglucosylase/hydrolase with only only the endotransglucosylase (XET; EC 2.4.1.207) activity towards xyloglucan and non-detectable endohydrolytic (XEH; EC 3.2.1.151) activity. Expressed in the mature or basal regions of both the main and lateral roots, but not in the tip of these roots where cell division occurs.
12	Down	AT5G52050	-1.993	MATE efflux family protein;(source:Araport11)
12	Down	AT1G61890	-1.18996	MATE efflux family protein;(source:Araport11)
12	Down	AT2G32030	-1.92344	Acyl-CoA N-acyltransferases (NAT) superfamily protein;(source:Araport11)
12	Down	AT1G73890	-1.11459	Bifunctional inhibitor/lipid-transfer protein/seed storage 2S albumin superfamily protein;(source:Araport11)
12	Down	AT1G72520	-1.96786	13-lipoxygenase that is induced by or abiotic stresses and triggers defense respones.
12	Down	AT3G19580	-2.22521	Encodes zinc finger protein. mRNA levels are upregulated in response to ABA, high salt, and mild desiccation. The protein is localized to the nucleus and acts as a transcriptional repressor.
12	Down	AT1G30280	-1.72055	Chaperone DnaJ-domain superfamily protein;(source:Araport11)
12	Down	AT1G29290	-3.50088	Group II CEP family member; binds to vascular tissue independently of CEPR1 or CRA2.
12	Down	AT3G20590	-6.7071	Late embryogenesis abundant (LEA) hydroxyproline-rich glycoprotein family;(source:Araport11)
12	Down	AT3G56540	-6.80696	alpha/beta-Hydrolases superfamily protein;(source:Araport11)
12	Down	AT3G21810	-1.56883	Zinc finger C-x8-C-x5-C-x3-H type family protein;(source:Araport11)
12	Down	AT1G31540	-1.15236	Disease resistance protein (TIR-NBS-LRR class) family;(source:Araport11)
12	Down	AT1G68850	-2.44476	Peroxidase superfamily protein;(source:Araport11)
12	Down	AT1G29280	-1.79337	member of WRKY Transcription Factor; Group II-e The mRNA is cell-to-cell mobile.
12	Down	AT5G09876	-7.00914	hypothetical protein;(source:Araport11)
12	Down	AT5G10830	-1.27411	S-adenosyl-L-methionine-dependent methyltransferases superfamily protein;(source:Araport11)
12	Down	AT1G06520	-1.70229	sn-glycerol-3-phosphate 2-O-acyltransferase. Expressed in flower buds and siliques. Homozygous mutant plants are male sterile.
12	Down	AT1G06540	-2.77472	hypothetical protein;(source:Araport11)
12	Down	AT5G19160	-2.49953	Encodes a member of the TBL (TRICHOME BIREFRINGENCE-LIKE) gene family containing a plant-specific DUF231 (domain of unknown function) domain. TBL gene family has 46 members, two of which (TBR/AT5G06700 and TBL3/AT5G01360) have been shown to be involved in the synthesis and deposition of secondary wall cellulose, presumably by influencing the esterification state of pectic polymers. A nomenclature…
12	Down	AT4G20370	-8.26294	Encodes a floral inducer that is a homolog of FT. Plants overexpressing this gene flower earlier than Col. Loss-of-function mutations flower later in short days. TSF and FT play overlapping roles in the promotion of flowering, with FT playing the dominant role and together playing an antagonistic role to TFL1 in the determination of inflorescence meristem identity. .TSF sequences show extensive v…
12	Down	AT3G45970	-1.02656	member of EXPANSIN-LIKE. Naming convention from the Expansin Working Group (Kende et al, 2004. Plant Mol Bio)The mRNA is cell-to-cell mobile.
12	Down	AT3G29000	-1.98211	Calcium-binding EF-hand family protein;(source:Araport11)
12	Down	AT3G45960	-3.29515	member of EXPANSIN-LIKE. Naming convention from the Expansin Working Group (Kende et al, 2004. Plant Mol Bio)
12	Down	AT3G54000	-1.58396	TIP41-like protein;(source:Araport11)
12	Down	AT2G45920	-1.27663	U-box domain-containing protein;(source:Araport11)
12	Down	AT1G19770	-1.50349	Member of a family of proteins related to PUP1, a purine transporter. May be involved in the transport of purine and purine derivatives such as cytokinins, across the plasma membrane. The mRNA is cell-to-cell mobile.
12	Down	AT4G19230	-1.46573	Encodes a protein with ABA 8'-hydroxylase activity, involved in ABA catabolism. Member of the CYP707A gene family. CYP707A1 appears to play an important role in determining the ABA levels in dry seeds. Gene involved in postgermination growth. Overexpression of CYP707A1 leads to a decrease in ABA levels and a reduction in after-ripening period to break dormancy.
12	Down	AT3G57930	-1.48325	rho GTPase-activating gacO-like protein;(source:Araport11)
12	Down	AT3G07690	-1.30918	6-phosphogluconate dehydrogenase family protein;(source:Araport11)
12	Down	AT2G30020	-2.31733	Encodes AP2C1. Belongs to the clade B of the PP2C-superfamily. Acts as a MAPK phosphatase that negatively regulates MPK4 and MPK6.
12	Down	AT1G06420	-1.40945	DNA ligase-like protein;(source:Araport11)
12	Down	AT5G57560	-1.99501	Encodes a cell wall-modifying enzyme, rapidly upregulated in response to environmental stimuli.
12	Down	AT1G66090	-2.66082	Disease resistance protein (TIR-NBS class);(source:Araport11)
12	Down	AT3G44770	-2.32243	transmembrane protein, putative (DUF626);(source:Araport11)
12	Down	AT5G22630	-1.56445	Encodes a plastid-localized arogenate dehydratase involved in phenylalanine biosynthesis. Not less than six genes encoding ADT were identi&#64257;ed in the Arabidopsis genome: ADT1 [At1g11790]; ADT2 [At3g07630]; ADT3 [At2g27820]; ADT4 [At3g44720]; ADT5 [At5g22630]; and ADT6 [At1g08250]. The mRNA is cell-to-cell mobile.
12	Down	AT3G06420	-1.1883	Autophagy protein.
12	Down	AT1G65110	-6.53222	Ubiquitin carboxyl-terminal hydrolase-related protein;(source:Araport11)
12	Down	AT4G33920	-1.65086	Protein phosphatase 2C family protein;(source:Araport11)
12	Down	AT1G80700	-1.00158	stress response NST1-like protein;(source:Araport11)
12	Down	AT2G44500	-1.40009	O-fucosyltransferase family protein;(source:Araport11)
12	Down	AT1G18740	-1.29004	DUF793 domain containing protein. Expression is induced by cold. Loss of function mutations are more sensitive to freezing and have reduced levels of CBFs. May act by preventing degradation of CBFs.
12	Down	AT1G31750	-1.80307	proline-rich family protein;(source:Araport11)
12	Down	AT5G22550	-7.65336	transmembrane protein, putative (DUF247);(source:Araport11)
12	Down	AT4G08950	-1.4821	Cell wall localized protein of unknown function. Expressed in areas with rapidly dividing cells. Overexpression induces elements of brassinosteroid signaling pathways.
12	Down	AT3G06500	-1.10729	Encodes an alkaline/neutral invertase which localizes in mitochondria. It may be modulating hormone balance in relation to the radicle emergence. Mutants display severely reduced shoot growth and reduced oxygen consumption. Mutant root development is not affected as reported for A/N-InvA mutant (inva) plants.The mRNA is cell-to-cell mobile.
12	Down	AT5G10580	-2.17225	plant/protein (Protein of unknown function, DUF599);(source:Araport11)
12	Down	AT5G46500	-1.55094	protein VARIATION IN COMPOUND TRIGGERED ROOT growth protein;(source:Araport11)
12	Down	AT5G59820	-1.64327	Encodes a zinc finger protein involved in high light and cold acclimation. Overexpression of this putative transcription factor increases the expression level of 9 cold-responsive genes and represses the expression level of 15 cold-responsive genes, including CBF genes. Also, lines overexpressing this gene exhibits a small but reproducible increase in freeze tolerance. Because of the repression o…
12	Down	AT5G47850	-2.88379	CRINKLY4 related 4;(source:Araport11)
12	Down	AT1G65040	-1.49666	Encodes one of the Arabidopsis homologs of the yeast/human Hrd1 protein: AT3G16090 (Hrd1A), AT1G65040 (Hrd1B). Involved in ERAD (Endoplasmic reticulum-associated degradation).
12	Down	AT1G66390	-2.82239	Production of anthocyanin pigment 2 protein (PAP2).
12	Down	AT5G46710	-2.06814	PLATZ transcription factor family protein;(source:Araport11)
12	Down	AT3G05200	-1.3689	Encodes a putative RING-H2 zinc finger protein ATL6 (ATL6). The mRNA is cell-to-cell mobile.
12	Down	AT1G17380	-2.32223	Involved in response to wounding.
12	Down	AT1G68945	-1.23174	hypothetical protein;(source:Araport11)
12	Down	AT4G08770	-2.45296	Encodes a putative apoplastic peroxidase Prx37. Primarily expressed in the vascular bundles. Overexpression renders a dwarf phenotype with smaller plants and delayed development. Plants overexpressing Prx37 also shows an increase in the amount of esterified phenolic material associated with their walls.
12	Down	AT1G32920	-1.25635	hypothetical protein;(source:Araport11)
12	Down	AT2G45760	-2.09848	encodes a protein that is similar to BONZAI1-binding protein BAP1.
12	Down	AT4G18205	-1.15673	Nucleotide-sugar transporter family protein;(source:Araport11)
12	Down	AT1G32928	-1.50319	Avr9/Cf-9 rapidly elicited protein;(source:Araport11)
12	Down	AT5G58680	-2.01172	ARM repeat superfamily protein;(source:Araport11)
12	Down	AT5G58690	-1.36612	phosphatidylinositol-speciwc phospholipase C5;(source:Araport11)
12	Down	AT5G44060	-1.16684	embryo sac development arrest protein;(source:Araport11)
12	Down	AT5G10695	-2.53999	methionyl-tRNA synthetase;(source:Araport11)
12	Down	AT2G18196	-2.06695	Heavy metal transport/detoxification superfamily protein;(source:Araport11)
12	Down	AT5G07040	-3.14638	RING/U-box superfamily protein;(source:Araport11)
12	Down	AT5G45340	-3.56597	Encodes a protein with ABA 8'-hydroxylase activity; involved in ABA catabolism. Mutant analyses show that disruption in the gene results in more drought tolerance whereas overexpression results in increased transpiration rate and reduced drought tolerance. Gene involved in postgermination growth. Plant P450 CYP707A3, ABA 8'-hydroxylase, binds enantioselectively (+)-ABA but not (-)-ABA, whereas th…
12	Down	AT1G55120	-1.10284	Encodes a protein with fructan exohydrolase (FEH) activity acting on levan-type fructans (6-FEH, levanase). The enzyme does not have invertase activity.
12	Down	AT5G43300	-2.44861	Encodes a member of the glycerophosphodiester phosphodiesterase (GDPD) family.
12	Down	AT1G70740	-1.01428	Protein kinase superfamily protein;(source:Araport11)
12	Down	AT4G11880	-2.3095	AGL12, AGL14, and AGL17 are all preferentially expressed in root tissues and therefore represent the only characterized MADS box genes expressed in roots.The mRNA is cell-to-cell mobile.
12	Down	AT2G28250	-1.5589	Protein kinase superfamily protein;(source:Araport11)
12	Down	AT2G30540	-1.31957	Encodes a member of the CC-type glutaredoxin (ROXY) family that has been shown to interact with the transcription factor TGA2.
12	Down	AT3G18690	-1.74485	Encodes a nuclear-localized member of a plant specific gene family involved in mediating responses to pathogens. Interacts with WRKY transcriptional regulators.
12	Down	AT5G05000	-1.10139	Outer membrane GTPase protein that may function in import of nuclear encoded proteins into the chloroplast. Phosphorylation of the G-domains regulate translocon assembly.
12	Down	AT3G16030	-1.82522	lectin protein kinase family protein;(source:Araport11)
12	Down	AT5G21960	-2.4749	encodes a member of the DREB subfamily A-5 of ERF/AP2 transcription factor family. The protein contains one AP2 domain. There are 15 members in this subfamily including RAP2.1, RAP2.9 and RAP2.10.
12	Down	AT3G16050	-1.40385	Encodes a protein with pyridoxal phosphate synthase activity whose transcripts were detected mostly in roots and accumulate during senescence. The protein was found in very low abundance, which prevented a specific localisation.
12	Down	AT4G23810	-1.64905	member of WRKY Transcription Factor; Group III
12	Down	AT3G17410	-1.00969	Positively regulates ABA-mediated physiological responses via phosphorylation on RCAR3/ RCAR11; forms homo- or heterodimers in a kinase active dependent manner.
12	Down	AT1G07400	-2.57585	HSP20-like chaperones superfamily protein;(source:Araport11)
12	Down	AT5G44550	-1.36933	Uncharacterized protein family (UPF0497);(source:Araport11)
12	Down	AT1G32350	-3.15654	Alternative oxidase (AOX); terminal oxidases of electron transfer in mitochondria.
12	Down	AT1G19370	-1.46197	membrane protein;(source:Araport11)
12	Down	AT1G19380	-1.6051	sugar, putative (DUF1195);(source:Araport11)
12	Down	AT5G43420	-1.47189	RING/U-box superfamily protein;(source:Araport11)
12	Down	AT1G57630	-1.63855	Toll-Interleukin-Resistance (TIR) domain family protein;(source:Araport11)
12	Down	AT2G05440	-1.36	GLYCINE RICH PROTEIN 9;(source:Araport11)
12	Down	AT1G33612	-3.48306	Encodes a receptor for the Plant Natriuretic Peptide (At2g18660, AtPNP-A). The receptor contains a functional guanylyl cyclase catalytic center embedded in the cytosolic kinase domain. This catalytic center can convert GTP into cGMP (and PPi) which enables ligand-specific downstream signalling. It is therefore consistent with the reported cGMP dependence of AtPNP-A effects (see DOI:10.1007/s11103…
12	Down	AT5G17165	-1.58615	hypothetical protein;(source:Araport11)
12	Down	AT1G07300	-1.30201	josephin protein-like protein;(source:Araport11)
12	Down	AT1G21610	-1.14386	wound-responsive family protein;(source:Araport11)
12	Down	AT5G19790	-6.66886	encodes a member of the ERF (ethylene response factor) subfamily B-6 of ERF/AP2 transcription factor family (RAP2.11). The protein contains one AP2 domain. There are 12 members in this subfamily including RAP2.11.
12	Down	AT2G41100	-1.52111	encodes a calmodulin-like protein, with six potential calcium binding domains. Calcium binding shown by Ca(2+)-specific shift in electrophoretic mobility. Expression induced by touch and darkness. Expression may also be developmentally controlled. Expression in growing regions of roots, vascular tissue, root/shoot junctions, trichomes, branch points of the shoot, and regions of siliques and flowe…
12	Down	AT5G66070	-1.94165	E3 ubiquitin ligase that functions in negative regulation of ABA signaling.
12	Down	AT1G09950	-2.23564	RESPONSE TO ABA AND SALT 1;(source:Araport11)
12	Down	AT4G35730	-1.53325	Regulator of Vps4 activity in the MVB pathway protein;(source:Araport11)
12	Down	AT4G34410	-3.45649	Encodes a member of the ERF (ethylene response factor) subfamily B-3 of ERF/AP2 transcription factor family. The protein contains one AP2 domain. There are 18 members in this subfamily including ATERF-1, ATERF-2, AND ATERF-5. Regulates programmed cell death (PCD) inhibitor genes. Involved in retarding programmed cell death under salt stress due to the regulation of processes participating in ROS …
12	Down	AT5G43360	-6.8497	Encodes Pht1;3, a member of the Pht1 family of phosphate transporters which include: Pht1;1/At5g43350, Pht1;2/At5g43370, Pht1;3/At5g43360, Pht1;4/At2g38940, Pht1;5/At2g32830, Pht1;6/At5g43340, Pht1;7/At3g54700, Pht1;8/At1g20860, Pht1;9/At1g76430 (Plant Journal 2002, 31:341).
12	Down	AT5G42050	-1.51716	Stress responsive asparagine-rich protein. Binds to PevD (Verticillium dahliae ) fungal effector protein. NRP interacts with CRY2, leading to increased cytoplasmic accumulation of CRY2 in a blue light-independent manner (PMID:28633330).NRP also binds FyPP3 and recruits it to endosomes and thus targets it for degradation.Under ER stress NRP1 is activated by bZIP60 and inhibits cell death.
12	Down	AT1G70581	-4.24003	#N/A
12	Down	AT1G57990	-1.1764	Member of a family of proteins related to PUP1, a purine transporter. May be involved in the transport of purine and purine derivatives such as cytokinins, across the plasma membrane.
12	Down	AT1G56660	-2.92565	MAEBL domain protein;(source:Araport11)
12	Down	AT3G06890	-1.96658	transmembrane protein;(source:Araport11)
12	Down	AT1G32640	-1.51227	Encodes a MYC-related transcriptional activator with a typical DNA binding domain of a basic helix-loop-helix leucine zipper motif. Binds to an extended G-Box promoter motif and interacts with Jasmonate ZIM-domain proteins. MYC2 interacts with EIN3 and EIL1 to repress hook curvature and resistance to Botrytis cinera.Its transcription is induced by dehydration stress, ABA treatment and blue light …
12	Down	AT2G04050	-2.77268	MATE efflux family protein;(source:Araport11)
12	Down	AT2G04040	-1.8693	AtDTX1 (At2g04040) has been identified as a detoxifying efflux carrier for plant-derived antibiotics and other toxic compounds, including Cd2+. Expression in rosette leaves is activated by high concentration of boron.Mistakenly referred to as At2g04070 in PMID:11739388.
12	Down	AT2G16050	-1.24894	Cysteine/Histidine-rich C1 domain family protein;(source:Araport11)
12	Down	AT1G18390	-1.54327	Serine/Threonine kinase family catalytic domain protein;(source:Araport11)
12	Down	AT2G41010	-1.04527	Encodes a novel calmodulin binding protein whose gene expression is induced by dehydration and ionic (salt) and non-ionic (mannitol) osmotic stress. Lines over-expressing this gene are more sensitive and anti-sense lines are more tolerant to osmotic stress, suggesting this gene may be a negative regulator of response to osmotic stress.
12	Down	AT3G55840	-1.9166	Hs1pro-1 protein;(source:Araport11)
12	Down	AT1G69900	-1.61348	Actin cross-linking protein;(source:Araport11)
12	Down	AT5G20400	-1.50762	encodes a protein whose sequence is similar to flavanone 3 hydroxylase from Malus. The mRNA is cell-to-cell mobile.
12	Down	AT1G31320	-1.2744	LOB domain-containing protein 4;(source:Araport11)
12	Down	AT1G08920	-1.09479	Encodes ESL1, a transporter for monosaccharides.
12	Down	AT1G18300	-2.20518	nudix hydrolase homolog 4;(source:Araport11)
12	Down	AT4G20110	-1.59596	VACUOLAR SORTING RECEPTOR 7;(source:Araport11)
12	Down	AT4G22780	-1.19763	Member of a family of ACT domain containing proteins . ACT domains are involved in amino acid binding .
12	Down	AT5G57620	-3.25711	MYB36 is a transcriptional regulator that acts to promote differentiation of the endodermis during root development. It promotes the development the Casparian band in part by regulating the expression of genes involved in localizing lignin biosynthetic machinery to the Casparian band. MYB36 binds to and regulates the expression of factors involved in producing the Casparian band including CASP1, …
12	Down	AT5G44350	-2.03527	ethylene-responsive nuclear protein-like protein;(source:Araport11)
12	Down	AT1G69890	-2.39144	Encodes a member of a conserved DUF domain family that is induced by NO. Based on mutant phenotype may be involved in NO stress response.
12	Down	AT2G44830	-1.01053	AGCVIII kinase involved in the pulse-induced first positive phototropism. Plasma-membrane-associated element of a molecular rheostat that modulates auxin flux through developing protophloem sieve elements (PPSEs) while interacting with BRX, thereby timing PPSE differentiation. Activates PIN-mediated auxin efflux.
12	Down	AT3G55950	-1.40746	CRINKLY4 related 3;(source:Araport11)
12	Down	AT2G44840	-2.36001	encodes a member of the ERF (ethylene response factor) subfamily B-3 of ERF/AP2 transcription factor family. The protein contains one AP2 domain. There are 18 members in this subfamily including ATERF-1, ATERF-2, AND ATERF-5. The mRNA is cell-to-cell mobile.
12	Down	AT3G28340	-1.79655	Encodes a protein with putative galacturonosyltransferase activity.
12	Down	AT3G04370	-5.73472	Encodes a plasmodesmal protein that may be involved in the intercellular movement of molecules through the plasmodesmata. The protein has two DUF26 domains and a single transmembrane domain.
12	Down	AT1G20510	-1.70865	Encodes an OPC-8:CoA ligase involved in jasmonic acid biosynthesis.
12	Down	AT3G27000	-1.40671	encodes a protein whose sequence is similar to actin-related proteins (ARPs) in other organisms. its transcript level is down regulated by light and is expressed in very low levels in all organs examined.
12	Down	AT2G18550	-5.19045	Encodes a homeodomain leucine zipper class I (HD-Zip I) protein.
12	Down	AT3G17690	-2.58662	member of Cyclic nucleotide gated channel family
12	Down	AT3G55980	-2.30533	CCCH-type zinc finger protein involved in salt stress and immune responses.
12	Down	AT3G15040	-1.19563	senescence regulator (Protein of unknown function, DUF584);(source:Araport11)
12	Down	AT2G43580	-4.4937	Chitinase family protein;(source:Araport11)
12	Down	AT3G04440	-1.74634	Plasma-membrane choline transporter family protein;(source:Araport11)
12	Down	AT3G16430	-1.36833	Encodes a protein that increases the beta-glucosidase activities of three scopolin glucosidases in vitro.
12	Down	AT4G35985	-1.46139	Senescence/dehydration-associated protein-like protein;(source:Araport11)
12	Down	AT4G35480	-1.4146	Encodes a putative RING-H2 finger protein RHA3b.
12	Down	AT2G27310	-2.25493	F-box family protein;(source:Araport11)
12	Down	AT2G41640	-1.72633	Potential heat-priming associated target of ATAF1.
12	Down	AT2G15390	-1.68142	Encodes an alpha-(1,2)-fucosyltransferase.
12	Down	AT4G12720	-1.58816	Encodes a protein with ADP-ribose hydrolase activity. Negatively regulates EDS1-conditioned plant defense and programmed cell death.
12	Down	AT1G52450	-2.75433	Ubiquitin carboxyl-terminal hydrolase-related protein;(source:Araport11)
12	Down	AT1G64460	-1.45374	Phosphatidylinositol 4-kinase involved in root elongation and hypersensitive response.Affects stability of MIEL1 which in turn affects MYB30 turnover.
12	Down	AT3G16510	-1.35357	Calcium-dependent lipid-binding (CaLB domain) family protein;(source:Araport11)
12	Down	AT5G13840	-1.39944	FIZZY-related 3;(source:Araport11)
12	Down	AT3G54810	-1.31635	Encodes a protein containing a GATA type zinc finger domain that is expressed in the embryo axis and involved in germination. Mutants have a reduced rate of germination even when stratified.
12	Down	AT5G47230	-1.71164	encodes a member of the ERF (ethylene response factor) subfamily B-3 of ERF/AP2 transcription factor family (ATERF-5). The protein contains one AP2 domain. There are 18 members in this subfamily including ATERF-1, ATERF-2, AND ATERF-5. The mRNA is cell-to-cell mobile.
12	Down	AT3G15210	-1.17111	Encodes a member of the ERF (ethylene response factor) subfamily B-1 of ERF/AP2 transcription factor family (ATERF-4). The protein contains one AP2 domain. Acts as a negative regulator of JA-responsive defense gene expression and resistance to the necrotrophic fungal pathogen Fusarium oxysporum and antagonizes JA inhibition of root elongation. The mRNA is cell-to-cell mobile.
12	Down	AT3G27210	-2.6613	hypothetical protein;(source:Araport11)
12	Down	AT5G24590	-2.1032	Member of NAc protein family. Interacts with turnip crinkle virus (TCV) capsid protein. Transcription factor involved in regulating the defense response of Arabidopsis to TCV.
12	Down	AT4G22110	-6.98428	GroES-like zinc-binding dehydrogenase family protein;(source:Araport11)
12	Down	ATMG00060	-1.1336	#N/A
12	Down	ATMG01390	-1.89591	#N/A
12	Down	AT1G15405	-2.53421	#N/A
12	Down	ATMG01350	-3.12917	#N/A
12	Down	AT2G04540	-1.32477	Encodes a mitochondrial beta-ketoacyl-ACP synthase.
12	Down	ATMG00080	-5.81931	#N/A
12	Down	AT4G09030	-1.7298	Encodes arabinogalactan protein (AGP10). The mRNA is cell-to-cell mobile.
12	Down	AT4G11310	-3.39444	cysteine proteinase precursor-like protein
12	Down	AT2G27220	-5.8482	BEL1-like homeodomain 5;(source:Araport11)
12	Down	AT1G78990	-2.03411	HXXXD-type acyl-transferase family protein;(source:Araport11)
12	Down	AT2G28570	-1.66723	hypothetical protein;(source:Araport11)
12	Down	AT2G40270	-1.03414	Protein kinase family protein;(source:Araport11)
12	Down	ATCG01100	-1.87922	#N/A
12	Down	AT2G39280	-1.20114	Ypt/Rab-GAP domain of gyp1p superfamily protein;(source:Araport11)
12	Down	AT1G53610	-5.61781	transmembrane protein;(source:Araport11)
12	Down	AT5G24655	-1.64113	response to low sulfur 4;(source:Araport11)
12	Down	AT3G04640	-2.13074	glycine-rich protein;(source:Araport11)
12	Down	AT5G48650	-1.68961	Negative regulator of defense response to Pseudomonas syringae pv. tomato through altered stomatal and apoplastic immunity.
12	Down	AT1G02030	-6.21327	C2H2-like zinc finger protein;(source:Araport11)
12	Down	AT3G02010	-2.19641	Pentatricopeptide repeat (PPR) superfamily protein;(source:Araport11)
12	Down	AT5G25930	-1.68114	LRR transmembrane receptor kinase. Binds SCREW phyotocytokine signaling peptides during plant immune response.
12	Down	AT5G24600	-2.81262	TRP-like ion channel protein (Protein of unknown function, DUF599);(source:Araport11)
12	Down	AT1G42980	-2.42585	Actin-binding FH2 (formin homology 2) family protein;(source:Araport11)
12	Down	AT4G24610	-1.12828	pesticidal crystal cry8Ba protein;(source:Araport11)
12	Down	AT4G36610	-2.20335	alpha/beta-Hydrolases superfamily protein;(source:Araport11)
12	Down	AT2G05940	-1.72968	Encodes a receptor-like cytoplasmic kinase that phosphorylates the host target RIN4, leading to the activation of a plant innate immune receptor RPM1.
12	Down	AT2G28400	-1.39501	senescence regulator (Protein of unknown function, DUF584);(source:Araport11)
12	Down	AT2G29750	-1.45122	UDP-glucosyl transferase 71C1;(source:Araport11)
12	Down	AT4G08035	-1.32052	#N/A
12	Down	AT4G08040	-1.86322	encodes an aminotransferase that belongs to ACC synthase gene family structurally
12	Down	AT1G03730	-1.34924	pyrroline-5-carboxylate reductase;(source:Araport11)
12	Down	ATCG01050	-2.31965	#N/A
12	Down	AT4G11650	-2.28315	Osmotin-like protein; functions as a positive regulator in the generation of ABA responses and is under post-translational control.
12	Down	AT2G40120	-2.31933	Protein kinase superfamily protein;(source:Araport11)
12	Down	AT2G42760	-1.7441	DUF1685 family protein;(source:Araport11)
12	Down	AT5G47060	-1.54632	hypothetical protein (DUF581);(source:Araport11)
12	Down	AT1G76650	-1.7609	Calmodulin like gene. Inducible by nitrate and hypoxia and involved in nitrate induced BR signaling and response to hypoxia.
12	Down	AT3G53690	-6.43867	RING/U-box superfamily protein;(source:Araport11)
12	Down	AT5G47070	-2.03912	Encodes a member of the RLCK VII-4 subfamily of receptor-like cytoplasmic kinases that has been shown to phosphorylate MAPKKK5 Ser-599 and MEKK1 Ser-603, both players in PRR-mediated resistance to bacterial and fungal pathogens.
12	Down	AT2G40140	-2.50142	Putative zinc-finger protein with ankyrin-repeat domains. Mutants demonstrate susceptibility to pathogens and decreased salt tolerance.
12	Down	AT1G14370	-1.98991	Encodes protein kinase APK2a. Protein is N-myristoylated.
12	Down	AT1G02390	-2.18155	putative sn-glycerol-3-phosphate 2-O-acyltransferase
12	Down	AT3G15400	-1.44448	Encodes a protein with novel repeat sequences and a glycine-rich domain which has a 53% identity to GRP1, a petunia glycine-rich cell wall protein. DYT1 and bHLH089 specifically recognize the TCATGTGC box to activate expression.
12	Down	AT1G76620	-1.00064	Serine/Threonine-kinase, putative (Protein of unknown function, DUF547);(source:Araport11)
12	Down	AT4G24900	-1.06734	Encodes a nuclear C2H2 domain-containing protein involved in embryo and endosperm development. Involved in brassinosteroid (BR)-mediated plant growth and catalyses the synthesis of S-allantoin, together with B1L participates in modulating plant growth and cold tolerance.
12	Down	AT2G40170	-7.27511	Encodes a group 1 LEA gene that is activated by direct binding of ABI5 to its promoter and is involved in response to ABA. Is required for normal seed development. Involved in regulating the timing of desiccation tolerance and rate of water loss during seed maturation.
12	Down	AT1G27660	-1.50962	basic helix-loop-helix (bHLH) DNA-binding superfamily protein;(source:Araport11)
12	Down	AT5G26920	-2.5416	Encodes a calmodulin-binding protein CBP60g (calmodulin binding protein 60-like.g). The calmodulin-binding domain is located near the N-terminus; calmodulin binding is dependent on Ca(2+). Inducible by both bacterial pathogen and MAMP (microbe-associated molecular pattern) treatments. Bacterial growth is enhanced in cbp60g mutants. cbp60g mutants also show defects in salicylic acid (SA) accumulat…
12	Down	AT5G14930	-1.42522	Encodes an enzyme that hydrolyzes triolein vitro and is involved in senescence.
12	Down	AT3G52400	-2.2284	syntaxin protein, involved in the negative regulation of defense pathways such as programmed cell death, salicylic acid signalling pathway, jasmonic acid signalling pathway
12	Down	AT1G76600	-1.30845	PADRE protein up-regulated after infection by S. sclerotiorun.
12	Down	AT1G03650	-1.43271	Acyl-CoA N-acyltransferases (NAT) superfamily protein;(source:Araport11)
12	Down	AT1G13000	-1.13941	transmembrane protein, putative (DUF707);(source:Araport11)
12	Down	AT1G01010	-1.37499	Member of the NAC domain containing family of plant specific transcriptional regulators.
12	Down	AT1G15670	-1.30601	Encodes a member of a family of F-box proteins, called the KISS ME DEADLY (KMD) family, that targets type-B ARR proteins for degradation and is involved in the negative regulation of the cytokinin response. Also named as KFB1, a member of a group of Kelch repeat F-box proteins that negatively regulate phenylpropanoid biosynthesis by targeting the phenypropanoid biosynthesis enzyme phenylalanine a…
12	Down	AT3G16700	-1.70853	Fumarylacetoacetate hydrolase homolog.
12	Down	AT3G16720	-2.05678	RING-H2 protein induced after exposure to chitin or inactivated crude cellulase preparations. The mRNA is cell-to-cell mobile.
12	Down	AT4G22270	-1.96451	Encodes a plasma membrane protein involved in the positive regulation of organ size development. Overexpression results in organ size enlargement.
12	Down	AT2G05630	-1.14342	in the Arabidopsis autophagy pathway
12	Down	AT2G17660	-2.05418	Member of the RIN4-like/NOI family; upregulated after spider mite feeding.
12	Down	AT1G64590	-1.88682	NAD(P)-binding Rossmann-fold superfamily protein;(source:Araport11)
12	Down	AT2G27010	-5.78707	member of CYP705A
12	Down	AT5G48480	-1.07293	Lactoylglutathione lyase / glyoxalase I family protein;(source:Araport11)
12	Down	AT3G41762	-5.89971	hypothetical protein;(source:Araport11)
12	Down	AT2G40000	-1.43957	Ortholog of sugar beet HS1 PRO-1 2. Involved in basal disease resistance.
12	Down	AT1G64561	-2.14097	hypothetical protein;(source:Araport11)
12	Down	AT5G59190	-5.68425	subtilase family protein;(source:Araport11)
12	Down	AT2G27080	-1.67803	Late embryogenesis abundant (LEA) hydroxyproline-rich glycoprotein family;(source:Araport11)
12	Down	AT3G27500	-3.69107	Cysteine/Histidine-rich C1 domain family protein;(source:Araport11)
12	Down	AT3G16860	-1.50768	COBRA-like protein 8 precursor;(source:Araport11)
12	Down	AT3G15530	-1.35015	S-adenosyl-L-methionine-dependent methyltransferases superfamily protein;(source:Araport11)
12	Down	AT4G00910	-4.92137	aluminum activated malate transporter family protein;(source:Araport11)
12	Down	AT3G28850	-1.55978	Glutaredoxin family protein;(source:Araport11)
12	Down	AT1G52560	-4.39177	HSP20-like chaperones superfamily protein;(source:Araport11)
12	Down	AT1G26260	-1.56905	Encodes CIB5 (cryptochrome-interacting basic-helix-loop-helix). Related to CIB1 (AT4G34530). CIB5 interacts with CRY2 and forms heterodimer with CIB1 in vitro. Regulates flowering time redundantly with CIB1.
12	Down	AT4G23515	-4.84931	Toll-Interleukin-Resistance (TIR) domain family protein;(source:Araport11)
12	Down	AT4G24890	-2.3834	purple acid phosphatase 24;(source:Araport11)
12	Down	AT3G15518	-1.79322	hypothetical protein;(source:Araport11)
12	Down	AT3G03530	-2.41068	PHOSPHOESTERASE FAMILY PROTEIN, NPC4 is significantly induced upon phosphate starvation and plays an important role in the supply of inorganic phosphate and diacylglycerol from membrane-phospholipids during phosphate deprivation.Has a preference for glycosylinositolphosphorylceramide (GIPC) as a substrate.
12	Down	AT4G23000	-1.3291	Calcineurin-like metallo-phosphoesterase superfamily protein;(source:Araport11)
12	Down	AT2G01150	-1.61621	Encodes a RING-H2 finger protein that is expressed in vascular tissue, root tips, embryos and pistils.
12	Down	AT2G38470	-2.11232	Member of the plant WRKY transcription factor family. Regulates the antagonistic relationship between defense pathways mediating responses to P. syringae and necrotrophic fungal pathogens. Located in nucleus. Involved in response to various abiotic stresses - especially salt stress. Regulates cytochrome P450 gene CYP94B1 to control apoplastic barrier formation in roots to confer salt tolerance.
12	Down	AT2G01180	-2.14323	Encodes phosphatidate phosphatase. Up-regulated by genotoxic stress (gamma ray or UV-B) and elicitor treatments with mastoparan and harpin. Expressed in roots and leaves.
12	Down	AT1G65370	-1.21715	TRAF-like family protein;(source:Araport11)
12	Down	AT4G24380	-1.19992	dihydrofolate reductase;(source:Araport11)
12	Down	AT1G28370	-2.43311	encodes a member of the ERF (ethylene response factor) subfamily B-1 of ERF/AP2 transcription factor family. The protein contains one AP2 domain. There are 15 members in this subfamily including ATERF-3, ATERF-4, ATERF-7, and leafy petiole.
12	Down	AT1G30620	-1.03914	encodes a type-II membrane protein that catalyzes 4-epimerization of UDP-D-Xylose to UDP-L-Arabinose in vitro, the nucleotide sugar used by glycosyltransferases in the arabinosylation of cell wall polysaccharides and wall-resident proteoglycans.
12	Down	ATMG00440	-7.42622	#N/A
12	Down	AT5G10310	-1.28879	Memmber of the EPF/EPFL (epidermal patterning factor/EPF-like) gene family, which genes encode plant-specific secretory peptides, several of which play a role in controlling stomatal density and patterning in the plant epidermis.
12	Down	ATMG00420	-6.04491	#N/A
12	Down	AT4G38940	-1.40614	Galactose oxidase/kelch repeat superfamily protein;(source:Araport11)
12	Down	AT2G26530	-1.54057	Pheromone receptor-like protein involved in the early elicitor signaling events which occur within minutes and include ion fluxes across the plasma membrane, activation of MPKs and the formation of ROS related to PGPS1 and WRKY33.
12	Down	AT2G39650	-2.34125	DUF506 gene family member
12	Down	AT2G26310	-1.57517	Encodes a plastid stroma localized fatty acid binding protein.
12	Down	ATCG00280	-1.43303	#N/A
12	Down	AT3G63380	-1.25003	ATPase E1-E2 type family protein / haloacid dehalogenase-like hydrolase family protein;(source:Araport11)
12	Down	AT4G14820	-2.71735	Pentatricopeptide repeat (PPR) superfamily protein;(source:Araport11)
12	Down	AT3G50010	-4.23081	Cysteine/Histidine-rich C1 domain family protein;(source:Araport11)
12	Down	AT1G54540	-2.99022	Late embryogenesis abundant (LEA) hydroxyproline-rich glycoprotein family;(source:Araport11)
12	Down	AT1G80840	-3.00775	Pathogen-induced transcription factor. Binds W-box sequences in vitro. Forms protein complexes with itself and with WRKY40 and WRKY60. Coexpression with WRKY18 or WRKY60 made plants more susceptible to both P. syringae and B. cinerea. WRKY18, WRKY40, and WRKY60 have partially redundant roles in response to the hemibiotrophic bacterial pathogen Pseudomonas syringae and the necrotrophic fungal path…
12	Down	AT1G67880	-1.23877	beta-1,4-N-acetylglucosaminyltransferase family protein;(source:Araport11)
12	Down	AT1G66500	-1.83154	Pre-mRNA cleavage complex II;(source:Araport11)
12	Down	AT3G50060	-1.44007	Encodes a member of the R2R3 transcription factor gene family. Expressed in response to potassium deprivation and auxin. Involved in lateral root development. Interacts with ARF7 and regulates the expression of some auxin responsive genes.
12	Down	AT1G54575	-1.12991	hypothetical protein;(source:Araport11)
12	Down	AT1G54570	-1.29716	Encodes a protein with phytyl ester synthesis and diacylglycerol acyltransferase activities that is involved in the deposition of free phytol and free fatty acids in the form of phytyl esters in chloroplasts, a process involved in maintaining the integrity of the photosynthetic membrane during abiotic stress and senescence.
12	Down	AT3G15760	-1.53013	cytochrome P450 family protein;(source:Araport11)
12	Down	AT5G58430	-1.85247	A member of EXO70 gene family, putative exocyst subunits, conserved in land plants. Arabidopsis thaliana contains 23 putative EXO70 genes, which can be classified into eight clusters on the phylogenetic tree. Targeted by AvrPtoB to manipulate the defense molecule secretion machinery.
12	Down	AT5G09470	-1.37144	Encodes one of the mitochondrial dicarboxylate carriers (DIC): DIC1 (AT2G22500), DIC2 (AT4G24570), DIC3 (AT5G09470).
12	Down	AT1G05575	-1.93274	transmembrane protein;(source:Araport11)
12	Down	AT5G09480	-1.8529	hydroxyproline-rich glycoprotein family protein;(source:Araport11)
12	Down	AT5G35735	-2.32123	Auxin-responsive family protein;(source:Araport11)
12	Down	AT5G45110	-1.69449	Encodes NPR3, a paralog of NPR1. Involved in negative regulation of defense responses against bacterial and oomycete pathogens. npr3 mutants has elevated level of PR1 expression. Interacts with TGA2, TGA3, TGA5 and TGA6 in yeast two hybrid assays. NPR3 and NPR4 are receptors for the immune signal salicylic acid.The mRNA is cell-to-cell mobile.
12	Down	AT4G24570	-1.87566	Encodes one of the mitochondrial dicarboxylate carriers (DIC): DIC1 (AT2G22500), DIC2 (AT4G24570), DIC3 (AT5G09470). The mRNA is cell-to-cell mobile.
12	Down	ATCG00180	-1.8619	#N/A
12	Down	AT4G13890	-8.12636	Encodes a serine hydroxymethyltransferase maximally expressed in root; involved in S-adenosyl-L-methionine biosynthesis, recycling of S-ademosylmethionine-dependent methylation, methionine formation, TCA cycle, carbohydrate metabolism and glycolysis.
12	Down	AT5G59490	-2.6436	Haloacid dehalogenase-like hydrolase (HAD) superfamily protein;(source:Araport11)
12	Down	AT4G00500	-1.0511	alpha/beta-Hydrolases superfamily protein;(source:Araport11)
12	Down	AT1G77520	-1.84443	O-methyltransferase family protein;(source:Araport11)
12	Down	AT1G66880	-1.4445	Protein kinase superfamily protein;(source:Araport11)
12	Down	AT1G15210	-1.33192	pleiotropic drug resistance 7;(source:Araport11)
12	Down	AT1G16540	-1.39244	Encodes molybdenum cofactor sulfurase. Involved in Moco biosynthesis. Involved in the conversion of ABA-aldehyde to ABA, the last step of abscisic acid (ABA) biosynthesis. <i>sir</i> loss-of-function mutants are resistant to sirtinol, a modulator of auxin signaling.N terminal domain is similar to bacterial NifS suggesting a common mechanism for sulphur mobilization and transfer. Also involved in …
12	Down	AT3G52820	-2.24428	purple acid phosphatase 22;(source:Araport11)
12	Down	AT3G25250	-1.70855	Arabidopsis protein kinase The mRNA is cell-to-cell mobile.
12	Down	AT3G01290	-1.73604	Hypersensitive response induced stomatin/prohibitin/flotillin/HflK/C (SPFH) domain containing protein that interacts with RPS2.
12	Down	AT5G10100	-2.53176	Trehalose-6-phosphate phosphatase which enhances drought tolerance by regulating stomatal apertures.
12	Down	AT4G25810	-2.00743	xyloglucan endotransglycosylase-related protein (XTR6)
12	Down	AT5G48710	-6.63195	Ubiquitin-like superfamily protein;(source:Araport11)
12	Down	AT4G11280	-1.99119	encodes a a member of the 1-aminocyclopropane-1-carboxylate (ACC) synthase (S-adenosyl-L-methionine methylthioadenosine-lyase, EC 4.4.1.14) gene family The mRNA is cell-to-cell mobile.
12	Down	AT3G52800	-1.50976	A20/AN1-like zinc finger family protein;(source:Araport11)
12	Down	AT1G17830	-1.41401	hypothetical protein (DUF789);(source:Araport11)
12	Down	AT1G16500	-1.27314	filamentous hemagglutinin transporter;(source:Araport11)
12	Down	AT2G01010	-1.43713	#N/A
12	Down	AT2G16760	-7.03064	Calcium-dependent phosphotriesterase superfamily protein;(source:Araport11)
12	Down	AT2G39400	-1.0811	alpha/beta-Hydrolases superfamily protein;(source:Araport11)
12	Down	AT4G36430	-1.86445	Peroxidase superfamily protein;(source:Araport11)
12	Down	AT4G25790	-7.08251	CAP (Cysteine-rich secretory proteins, Antigen 5, and Pathogenesis-related 1 protein) superfamily protein;(source:Araport11)
12	Down	AT4G23180	-1.14927	Encodes a receptor-like protein kinase. Naming convention from Chen et al 2003 (PMID 14756307)The mRNA is cell-to-cell mobile.
12	Down	AT2G26150	-1.7516	member of Heat Stress Transcription Factor (Hsf) family. Involved in response to misfolded protein accumulation in the cytosol. Regulated by alternative splicing and non-sense-mediated decay.
12	Down	AT2G26190	-2.01113	IQM4 is a plastid localized, Ca2+ independent calmodulin binding protein that is involved in promoting seed dormancy.
12	Down	AT1G28480	-2.38124	Encodes GRX480, a member of the glutaredoxin family that regulates protein redox state. GRX480 interacts with TGA factors and suppresses JA-responsive PDF1.2 transcription. GRX480 transcription is SA-inducible and requires NPR1. Maybe involved in SA/JA cross-talk. It has also been shown to interact with the transcription factor TGA2 and suppress ORA59 promoter activity.
12	Down	AT3G62260	-1.43686	Type 2C protein phosphatase (PP2C) which negatively regulates AtHKT1;1 activity and thus determines systemic Na+ allocation during salt stress.
12	Down	AT3G24020	-1.97105	Disease resistance-responsive (dirigent-like protein) family protein;(source:Araport11)
12	Down	AT1G05780	-1.29616	Vacuolar ATPase assembly integral membrane protein VMA21-like domain-containing protein;(source:Araport11)
12	Down	AT5G59550	-2.09048	Encodes an ABA- and drought-induced RING-DUF1117 gene whose mutation results in hyposensitive phenotypes toward ABA in terms of germination rate and stomatal closure and markedly reduced tolerance to drought stress relative to wild-type plants.
12	Down	AT1G27100	-1.48311	Actin cross-linking protein;(source:Araport11)
12	Down	AT1G03170	-5.39487	A member of the FAF family proteins encoded by the FANTASTIC FOUR (FAF) genes: AT4G02810 (FAF1), AT1G03170 (FAF2), AT5G19260 (FAF3) and AT3G06020 (FAF4). FAFs have the potential to regulate shoot meristem size in Arabidopsis thaliana. FAFs can repress WUS, which ultimately leads to an arrest of meristem activity in FAF overexpressing lines.
12	Down	AT1G30757	-2.13319	transmembrane protein;(source:Araport11)
12	Down	AT1G05710	-1.57662	basic helix-loop-helix (bHLH) DNA-binding superfamily protein;(source:Araport11)
12	Down	AT5G35580	-2.80612	Protein kinase superfamily protein;(source:Araport11)
12	Down	AT4G37730	-1.72852	basic leucine-zipper 7;(source:Araport11)
12	Down	AT5G61800	-2.28405	Pentatricopeptide repeat (PPR) superfamily protein;(source:Araport11)
12	Down	AT5G22250	-2.26396	Encodes one of the homologs of the yeast CCR4-associated factor 1: AT3G44260 (CAF1a), AT5G22250 (CAF1b). Has mRNA deadenylation activity. Also plays a role in plant defense responses.
12	Down	AT2G27500	-1.37553	Glycosyl hydrolase superfamily protein;(source:Araport11)
24	up	AT1G01695	6.743	---NA---
24	up	AT1G26976	6.34692	---NA---
24	up	AT4G15710	5.4155	---NA---
24	up	AT1G13650	1.61059	---NA---
24	up	AT2G38820	1.10523	---NA---
24	up	AT2G37370	5.6354	---NA---
24	up	AT4G27980	5.31256	---NA---
24	up	AT1G50760	5.44897	---NA---
24	up	AT1G15900	5.92382	---NA---
24	up	AT4G28703	1.39318	---NA---
24	up	AT4G29905	1.29185	---NA---
24	up	AT1G25400	1.62308	---NA---
24	up	AT1G76965	5.22044	---NA---
24	up	AT1G19020	1.69212	---NA---
24	up	AT2G34510	1.45989	---NA---
24	up	AT5G65207	1.45431	---NA---
24	up	AT1G72790	1.12713	---NA---
24	up	AT4G30845	5.61861	---NA---
24	up	AT2G34185	5.95645	---NA---
24	up	AT5G16030	1.62804	---NA---
24	up	AT5G15265	6.43326	---NA---
24	up	AT1G73750	2.0587	---NA---
24	up	AT5G02020	2.49953	---NA---
24	up	AT2G21500	1.48467	---NA---
24	up	AT5G66658	3.85611	---NA---
24	up	AT3G06070	2.36439	---NA---
24	up	AT1G33050	1.08288	---NA---
24	up	AT5G66580	1.79483	---NA---
24	up	AT3G07470	1.04048	---NA---
24	up	AT3G06145	1.63791	---NA---
24	up	AT5G19190	1.52961	---NA---
24	up	AT4G33666	1.84783	---NA---
24	up	AT3G55240	1.21097	---NA---
24	up	AT5G56100	1.44762	---NA---
24	up	AT5G45630	1.75505	---NA---
24	up	AT2G20670	1.56195	---NA---
24	up	AT5G57510	5.40527	---NA---
24	up	AT3G18560	1.62288	---NA---
24	up	AT5G44065	6.21437	---NA---
24	up	AT5G10695	1.22884	---NA---
24	up	AT1G07330	5.64618	---NA---
24	up	AT4G32190	1.06749	---NA---
24	up	AT1G55390	5.4723	---NA---
24	up	AT1G69900	1.0265	---NA---
24	up	AT1G20680	6.22908	---NA---
24	up	AT2G42975	1.37822	---NA---
24	up	AT2G03230	5.61011	---NA---
24	up	AT1G52342	2.34489	---NA---
24	up	AT3G54880	1.19452	---NA---
24	up	AT5G49920	6.20182	---NA---
24	up	AT1G50040	2.34926	---NA---
24	up	AT1G03610	1.34135	---NA---
24	up	AT2G29670	1.39129	---NA---
24	up	AT1G75260	6.01755	---NA---
24	up	AT5G11140	3.59659	---NA---
24	up	AT2G17710	1.89336	---NA---
24	up	AT1G15010	2.1438	---NA---
24	up	AT5G21050	5.6186	---NA---
24	up	AT1G05575	1.66791	---NA---
24	up	AT1G27290	1.26479	---NA---
24	up	AT5G35490	1.0485	---NA---
24	up	AT5G36925	1.72096	---NA---
24	up	AT3G45940	5.88113	PUTATIVE PSEUDOGENE: RecName: Full=Putative alpha-xylosidase 2; Flags: Precursor [Arabidopsis thaliana]
24	up	AT4G33110	1.30941	RecName: Full=(S)-coclaurine N-methyltransferase; Short=PsCNMT [Papaver somniferum]
24	up	AT5G25230	5.77854	RecName: Full=109 kDa U5 small nuclear ribonucleoprotein component GFL; AltName: Full=Protein GFA1-LIKE; AltName: Full=SNU114 homolog [Arabidopsis thaliana]
24	up	AT4G08040	2.45694	RecName: Full=1-aminocyclopropane-1-carboxylate synthase 11; Short=ACC synthase 11; AltName: Full=S-adenosyl-L-methionine methylthioadenosine-lyase 11 [Arabidopsis thaliana]
24	up	AT3G50560	2.1545	RecName: Full=3-oxoacyl-[acyl-carrier-protein] reductase FabG; AltName: Full=3-ketoacyl-acyl carrier protein reductase; AltName: Full=Beta-Ketoacyl-acyl carrier protein reductase; AltName: Full=Beta-ketoacyl-ACP reductase [Staphylococcus epidermidis RP62A]
24	up	AT1G62180	1.04619	RecName: Full=5'-adenylylsulfate reductase 2, chloroplastic; AltName: Full=3'-phosphoadenosine-5'-phosphosulfate reductase homolog 43; Short=PAPS reductase homolog 43; Short=Prh-43; AltName: Full=Adenosine 5'-phosphosulfate 5'-adenylylsulfate sulfotransferase 2; Short=APS sulfotransferase 2; AltName: Full=Thioredoxin-independent APS reductase 2; Flags: Precursor [Arabidopsis thaliana]
24	up	AT4G21990	1.77004	RecName: Full=5'-adenylylsulfate reductase 3, chloroplastic; AltName: Full=3'-phosphoadenosine-5'-phosphosulfate reductase homolog 26; Short=PAPS reductase homolog 26; Short=Prh-26; AltName: Full=Adenosine 5'-phosphosulfate 5'-adenylylsulfate sulfotransferase 3; Short=APS sulfotransferase 3; AltName: Full=Thioredoxin-independent APS reductase 3; Flags: Precursor [Arabidopsis thaliana]
24	up	AT3G62150	2.09981	RecName: Full=ABC transporter B family member 21; Short=ABC transporter ABCB.21; Short=AtABCB21; AltName: Full=Multidrug resistance protein 17; AltName: Full=P-glycoprotein 21 [Arabidopsis thaliana]
24	up	AT5G05440	2.15114	RecName: Full=Abscisic acid receptor PYL5; AltName: Full=ABI1-binding protein 3; AltName: Full=PYR1-like protein 5; AltName: Full=Regulatory components of ABA receptor 8 [Arabidopsis thaliana]
24	up	AT2G31810	1.48439	RecName: Full=Acetolactate synthase small subunit 2, chloroplastic; AltName: Full=Acetohydroxy-acid synthase small subunit; Short=AHAS; Short=ALS; Flags: Precursor [Arabidopsis thaliana]
24	up	AT3G12110	1.23299	RecName: Full=Actin-11 [Arabidopsis thaliana]
24	up	AT4G22570	1.03261	RecName: Full=Adenine phosphoribosyltransferase 3 [Arabidopsis thaliana]
24	up	AT2G03710	1.35315	RecName: Full=Agamous-like MADS-box protein AGL3; AltName: Full=Protein SEPALLATA 4 [Arabidopsis thaliana]
24	up	AT2G38400	1.46907	RecName: Full=Alanine--glyoxylate aminotransferase 2 homolog 2, mitochondrial; AltName: Full=Beta-alanine-pyruvate aminotransferase 2; Flags: Precursor [Arabidopsis thaliana]
24	up	AT4G20070	1.55858	RecName: Full=Allantoate deiminase; AltName: Full=Allantoate amidohydrolase; Short=AtAAH; Flags: Precursor [Arabidopsis thaliana]
24	up	AT4G34260	1.03245	RecName: Full=Alpha-L-fucosidase 2; AltName: Full=Alpha-1,2-fucosidase 2; AltName: Full=Alpha-L-fucosidase 95A; Short=AtFuc95A; AltName: Full=Alpha-L-fucoside fucohydrolase 2; AltName: Full=Protein ALTERED XYLOGLUCAN 8; Flags: Precursor [Arabidopsis thaliana]
24	up	AT3G11900	1.16247	RecName: Full=Amino acid transporter ANT1; AltName: Full=Aromatic and neutral amino acid transporter 1 [Arabidopsis thaliana]
24	up	AT3G54830	2.68938	RecName: Full=Amino acid transporter AVT1B; Short=AtAvt1B [Arabidopsis thaliana]
24	up	AT2G42005	5.42379	RecName: Full=Amino acid transporter AVT3B; Short=AtAvt3B; AltName: Full=Aromatic and neutral amino acid transporter-like protein 1 [Arabidopsis thaliana]
24	up	AT5G53250	4.58459	RecName: Full=Arabinogalactan protein 22; Short=AtAGP22; AltName: Full=Arabinogalactan peptide 22; Short=AG-peptide 22; Flags: Precursor [Arabidopsis thaliana]
24	up	AT5G65010	1.17218	RecName: Full=Asparagine synthetase [glutamine-hydrolyzing] 2; AltName: Full=Glutamine-dependent asparagine synthetase 2 [Arabidopsis thaliana]
24	up	AT3G59080	1.3159	RecName: Full=Aspartyl protease family protein 2; Flags: Precursor [Arabidopsis thaliana]
24	up	AT4G14680	1.18968	RecName: Full=ATP-sulfurylase 3, chloroplastic; Flags: Precursor [Arabidopsis thaliana]
24	up	AT1G52830	2.58547	RecName: Full=Auxin-responsive protein IAA6; AltName: Full=Indoleacetic acid-induced protein 6 [Arabidopsis thaliana]
24	up	AT2G24681	5.7549	RecName: Full=B3 domain-containing protein REM11; AltName: Full=Protein REPRODUCTIVE MERISTEM 11 [Arabidopsis thaliana]
24	up	AT5G28770	1.83549	RecName: Full=Basic leucine zipper 63; Short=AtbZIP63; Short=bZIP protein 63; AltName: Full=Basic leucine zipper OPAQUE 2 homolog 3; Short=Basic leucine zipper O2 homolog 3 [Arabidopsis thaliana]
24	up	AT1G75430	5.99935	RecName: Full=BEL1-like homeodomain protein 11; Short=BEL1-like protein 11 [Arabidopsis thaliana]
24	up	AT1G30720	3.38653	RecName: Full=Berberine bridge enzyme-like 10; Short=AtBBE-like 10; Flags: Precursor [Arabidopsis thaliana]
24	up	AT4G20860	1.58042	RecName: Full=Berberine bridge enzyme-like 22; Short=AtBBE-like 22; Flags: Precursor [Arabidopsis thaliana]
24	up	AT5G14740	1.62745	RecName: Full=Beta carbonic anhydrase 2, chloroplastic; Short=AtbCA2; Short=AtbetaCA2; AltName: Full=Beta carbonate dehydratase 2; Flags: Precursor [Arabidopsis thaliana]
24	up	AT5G49360	3.63033	RecName: Full=Beta-D-xylosidase 1; Short=AtBXL1; AltName: Full=Alpha-L-arabinofuranosidase; Flags: Precursor [Arabidopsis thaliana]
24	up	AT5G64570	1.0711	RecName: Full=Beta-D-xylosidase 4; Short=AtBXL4; Flags: Precursor [Arabidopsis thaliana]
24	up	AT3G13750	2.0393	RecName: Full=Beta-galactosidase 1; Short=Lactase 1; Flags: Precursor [Arabidopsis thaliana]
24	up	AT1G65590	1.06022	RecName: Full=Beta-hexosaminidase 3; AltName: Full=Beta-GlcNAcase 3; AltName: Full=Beta-N-acetylhexosaminidase 3; AltName: Full=Beta-hexosaminidase 1; Short=AtHEX1; AltName: Full=N-acetyl-beta-glucosaminidase 3; Flags: Precursor [Arabidopsis thaliana]
24	up	AT3G14770	1.20978	RecName: Full=Bidirectional sugar transporter SWEET2; Short=AtSWEET2; AltName: Full=Protein SUGARS WILL EVENTUALLY BE EXPORTED TRANSPORTERS 2 [Arabidopsis thaliana]
24	up	AT5G22300	3.00448	RecName: Full=Bifunctional nitrilase/nitrile hydratase NIT4; AltName: Full=Cyanoalanine nitrilase; AltName: Full=Nitrilase 4 [Arabidopsis thaliana]
24	up	AT5G20230	1.81227	RecName: Full=Blue copper protein; AltName: Full=Blue copper-binding protein; Short=AtBCB; AltName: Full=Phytocyanin 1; AltName: Full=Stellacyanin; Flags: Precursor [Arabidopsis thaliana]
24	up	AT5G63160	2.19739	RecName: Full=BTB/POZ and TAZ domain-containing protein 1; AltName: Full=BTB and TAZ domain protein 1 [Arabidopsis thaliana]
24	up	AT4G37610	1.46875	RecName: Full=BTB/POZ and TAZ domain-containing protein 5; AltName: Full=BTB and TAZ domain protein 5 [Arabidopsis thaliana]
24	up	AT2G30600	2.2257	RecName: Full=BTB/POZ domain-containing protein At2g30600 [Arabidopsis thaliana]
24	up	AT1G76650	1.54889	RecName: Full=Calcium-binding protein CML38; AltName: Full=Calmodulin-like protein 38 [Arabidopsis thaliana]
24	up	AT1G35670	1.32993	RecName: Full=Calcium-dependent protein kinase 11; AltName: Full=Calcium-dependent protein kinase isoform CDPK2; Short=AtCDPK2 [Arabidopsis thaliana]
24	up	AT5G04020	1.42639	RecName: Full=Calmodulin binding protein PICBP; AltName: Full=Pathogen-induced CaM-binding protein [Arabidopsis thaliana]
24	up	AT2G22300	1.1117	RecName: Full=Calmodulin-binding transcription activator 3; Short=AtCAMTA3; AltName: Full=Ethylene-induced calmodulin-binding protein 1; Short=EICBP1; AltName: Full=Ethylene-induced calmodulin-binding protein a; Short=EICBP.a; AltName: Full=Protein SAR-DEFICIENT 3; AltName: Full=Signal-responsive protein 1; Short=AtSR1 [Arabidopsis thaliana]
24	up	AT2G41100	1.274	RecName: Full=Calmodulin-like protein 12; AltName: Full=Touch-induced calmodulin-related protein 3 [Arabidopsis thaliana]
24	up	AT3G11550	5.62484	RecName: Full=Casparian strip membrane protein 2; Short=AtCASP2 [Arabidopsis thaliana]
24	up	AT2G38480	1.58689	RecName: Full=CASP-like protein 4B1; Short=AtCASPL4B1 [Arabidopsis thaliana]
24	up	AT2G29680	1.58776	RecName: Full=Cell division control protein 6 homolog; Short=AtCDC6; Short=AtCDC6A; Short=Cdc6At; Short=Cell division control protein 6 homolog A [Arabidopsis thaliana]
24	up	AT2G32530	1.48037	RecName: Full=Cellulose synthase-like protein B3; Short=AtCslB3 [Arabidopsis thaliana]
24	up	AT5G16910	1.66886	RecName: Full=Cellulose synthase-like protein D2; Short=AtCslD2 [Arabidopsis thaliana]
24	up	AT2G17880	1.30033	RecName: Full=Chaperone protein dnaJ 11, chloroplastic; Short=AtDjC11; Short=AtJ11; Flags: Precursor [Arabidopsis thaliana]
24	up	AT3G17830	1.55843	RecName: Full=Chaperone protein dnaJ A7A, chloroplastic; AltName: Full=Chaperone protein dnaJ A7; Short=OsDjA7; Flags: Precursor [Oryza sativa Japonica Group]
24	up	AT2G42750	1.1194	RecName: Full=Chaperone protein dnaJ C76, chloroplastic; Short=atDjC76; AltName: Full=AtDjC17; AltName: Full=AtJ17; Flags: Precursor [Arabidopsis thaliana]
24	up	AT3G13470	1.1021	RecName: Full=Chaperonin 60 subunit beta 2, chloroplastic; Short=CPN-60 beta 2; Flags: Precursor [Arabidopsis thaliana]
24	up	AT4G35440	1.26353	RecName: Full=Chloride channel protein CLC-e; Short=AtCLC-e; AltName: Full=CBS domain-containing protein CBSCLC3 [Arabidopsis thaliana]
24	up	AT3G27690	1.05782	RecName: Full=Chlorophyll a-b binding protein 2.4, chloroplastic; AltName: Full=Photosystem II light harvesting complex gene 2.4; AltName: Full=Protein LIGHT-HARVESTING CHLOROPHYLL B-BINDING 2.4; Flags: Precursor [Arabidopsis thaliana]
24	up	AT1G44446	1.16565	RecName: Full=Chlorophyllide a oxygenase, chloroplastic; Short=Chlorophyll a oxygenase; AltName: Full=Chlorophyll b synthase; Short=AtCAO; Flags: Precursor [Arabidopsis thaliana]
24	up	AT5G21930	1.21624	RecName: Full=Copper-transporting ATPase PAA2, chloroplastic; AltName: Full=Protein HEAVY METAL ATPASE 8; Flags: Precursor [Arabidopsis thaliana]
24	up	AT4G08920	1.13789	RecName: Full=Cryptochrome-1; Short=AtCry; Short=Atcry1; AltName: Full=Blue light photoreceptor; AltName: Full=Protein BLUE LIGHT UNINHIBITED 1; AltName: Full=Protein ELONGATED HYPOCOTYL 4; AltName: Full=Protein OUT OF PHASE 2; Short=OOP2 [Arabidopsis thaliana]
24	up	AT1G11960	1.11658	RecName: Full=CSC1-like protein At1g11960 [Arabidopsis thaliana]
24	up	AT1G62320	6.88749	RecName: Full=CSC1-like protein At1g62320 [Arabidopsis thaliana]
24	up	AT1G30820	1.5804	RecName: Full=CTP synthase 2; AltName: Full=CTP synthetase 2; AltName: Full=UTP--ammonia ligase 2 [Xenopus laevis]
24	up	AT4G00970	1.47384	RecName: Full=Cysteine-rich receptor-like protein kinase 41; Short=Cysteine-rich RLK41; Flags: Precursor [Arabidopsis thaliana]
24	up	AT4G12980	1.02369	RecName: Full=Cytochrome b561 and DOMON domain-containing protein At4g12980; AltName: Full=Protein b561A.tha15; Flags: Precursor [Arabidopsis thaliana]
24	up	ATCG00600	5.81448	RecName: Full=Cytochrome b6-f complex subunit 5; AltName: Full=Cytochrome b6-f complex subunit PetG; AltName: Full=Cytochrome b6-f complex subunit V [Aethionema cordifolium]
24	up	ATMG00830	6.09922	RecName: Full=Cytochrome c biogenesis CcmF N-terminal-like mitochondrial protein 1; AltName: Full=Cytochrome c biogenesis orf382 [Arabidopsis thaliana]
24	up	AT3G48310	1.37509	RecName: Full=Cytochrome P450 71A22 [Arabidopsis thaliana]
24	up	AT5G25130	1.06536	RecName: Full=Cytochrome P450 71B12 [Arabidopsis thaliana]
24	up	AT3G14690	1.05789	RecName: Full=Cytochrome P450 72A15 [Arabidopsis thaliana]
24	up	AT3G28740	4.22322	RecName: Full=Cytochrome P450 81D11 [Arabidopsis thaliana]
24	up	AT5G57220	2.33348	RecName: Full=Cytochrome P450 81F2; AltName: Full=Protein INDOLE GLUCOSINOLATE MODIFIER 1 [Arabidopsis thaliana]
24	up	AT3G18600	1.18322	RecName: Full=DEAD-box ATP-dependent RNA helicase 51 [Arabidopsis thaliana]
24	up	AT5G46450	1.05777	RecName: Full=Disease resistance protein RPS6; AltName: Full=Resistance to Pseudomonas syringae 6 [Arabidopsis thaliana]
24	up	AT2G26380	3.39726	RecName: Full=DNA damage-repair/toleration protein DRT100; Flags: Precursor [Arabidopsis thaliana]
24	up	AT4G25540	3.14524	RecName: Full=DNA mismatch repair protein MSH3; Short=AtMSH3; AltName: Full=MutS protein homolog 3 [Arabidopsis thaliana]
24	up	AT1G80190	1.43777	RecName: Full=DNA replication complex GINS protein PSF1; AltName: Full=GINS complex subunit 1 [Xenopus laevis]
24	up	AT5G35970	1.8966	RecName: Full=DNA-binding protein SMUBP-2; AltName: Full=ATP-dependent helicase IGHMBP2; AltName: Full=Immunoglobulin mu-binding protein 2; AltName: Full=Insulin II gene enhancer-binding protein; AltName: Full=RIPE3B-binding complex 3B2 p110 subunit; Short=RIP-1 [Mesocricetus auratus]
24	up	AT5G16650	1.0533	RecName: Full=DnAJ-like protein slr0093 [Synechocystis sp. PCC 6803 substr. Kazusa]
24	up	AT4G02075	2.19291	RecName: Full=E3 ubiquitin-protein ligase MARCHF4; AltName: Full=Membrane-associated RING finger protein 4; AltName: Full=Membrane-associated RING-CH protein IV; Short=MARCH-IV; AltName: Full=RING-type E3 ubiquitin transferase MARCHF4; Flags: Precursor [Danio rerio]
24	up	AT5G62460	1.02788	RecName: Full=E3 ubiquitin-protein ligase MARCHF9; AltName: Full=Membrane-associated RING finger protein 9; AltName: Full=Membrane-associated RING-CH protein IX; Short=MARCH-IX; AltName: Full=RING-type E3 ubiquitin transferase MARCHF9 [Mus musculus]
24	up	AT5G39550	1.2225	RecName: Full=E3 ubiquitin-protein ligase ORTHRUS 1; AltName: Full=Protein VARIANT IN METHYLATION 3; AltName: Full=RING-type E3 ubiquitin transferase ORTHRUS 1 [Arabidopsis thaliana]
24	up	AT2G35930	1.51209	RecName: Full=E3 ubiquitin-protein ligase PUB23; AltName: Full=Plant U-box protein 23; AltName: Full=RING-type E3 ubiquitin transferase PUB23; AltName: Full=U-box domain-containing protein 23 [Arabidopsis thaliana]
24	up	AT1G22510	1.16723	RecName: Full=E3 ubiquitin-protein ligase RNF170; AltName: Full=RING finger protein 170; AltName: Full=RING-type E3 ubiquitin transferase RNF170 [Bos taurus]
24	up	AT1G72175	1.00252	RecName: Full=E3 ubiquitin-protein ligase RNF170; AltName: Full=RING finger protein 170; AltName: Full=RING-type E3 ubiquitin transferase RNF170 [Xenopus tropicalis]
24	up	AT5G64890	6.01409	RecName: Full=Elicitor peptide 2; Flags: Precursor [Arabidopsis thaliana]
24	up	AT3G51810	5.55821	RecName: Full=Em-like protein GEA1; Short=EM1 [Arabidopsis thaliana]
24	up	AT5G25190	1.96692	RecName: Full=Ethylene-responsive transcription factor ERF003 [Arabidopsis thaliana]
24	up	AT5G67190	1.05762	RecName: Full=Ethylene-responsive transcription factor ERF010 [Arabidopsis thaliana]
24	up	AT1G21910	2.16163	RecName: Full=Ethylene-responsive transcription factor ERF012; AltName: Full=Dehydration response element-binding protein 26 [Arabidopsis thaliana]
24	up	AT1G22810	4.44925	RecName: Full=Ethylene-responsive transcription factor ERF019 [Arabidopsis thaliana]
24	up	AT1G33760	2.91148	RecName: Full=Ethylene-responsive transcription factor ERF022 [Arabidopsis thaliana]
24	up	AT3G23220	6.60343	RecName: Full=Ethylene-responsive transcription factor ERF095 [Arabidopsis thaliana]
24	up	AT3G23230	2.79821	RecName: Full=Ethylene-responsive transcription factor ERF098 [Arabidopsis thaliana]
24	up	AT4G30680	1.55485	RecName: Full=Eukaryotic translation initiation factor isoform 4G-2; Short=eIF(iso)4G-2 [Arabidopsis thaliana]
24	up	AT1G03870	1.20816	RecName: Full=Fasciclin-like arabinogalactan protein 9; Flags: Precursor [Arabidopsis thaliana]
24	up	AT2G32560	1.24782	RecName: Full=F-box protein At2g32560 [Arabidopsis thaliana]
24	up	AT3G61060	2.78165	RecName: Full=F-box protein PP2-A13; AltName: Full=Protein PHLOEM PROTEIN 2-LIKE A13; Short=AtPP2-A13; AltName: Full=SKP1-interacting partner 9 [Arabidopsis thaliana]
24	up	AT1G56240	5.50429	RecName: Full=F-box protein PP2-B13; AltName: Full=Protein PHLOEM PROTEIN 2-LIKE B13; Short=AtPP2-B13 [Arabidopsis thaliana]
24	up	AT2G27505	6.23418	RecName: Full=F-box/FBD/LRR-repeat protein At2g26030 [Arabidopsis thaliana]
24	up	AT2G15620	1.35835	RecName: Full=Ferredoxin--nitrite reductase, chloroplastic; Short=NiR; Flags: Precursor [Arabidopsis thaliana]
24	up	AT5G49730	2.74348	RecName: Full=Ferric reduction oxidase 6; Short=AtFRO6; AltName: Full=Ferric-chelate reductase 6 [Arabidopsis thaliana]
24	up	AT5G49740	1.9739	RecName: Full=Ferric reduction oxidase 7, chloroplastic; Short=AtFRO7; AltName: Full=Ferric-chelate reductase 7; Flags: Precursor [Arabidopsis thaliana]
24	up	AT4G22710	2.51739	RecName: Full=Flavonoid 3'-monooxygenase CYP75B137; AltName: Full=Cytochrome P450 1; Short=CcCYP1; AltName: Full=Cytochrome P450 75B137; AltName: Full=Flavonoid 3'-hydroxylase CYP75B137 [Crocosmia x crocosmiiflora]
24	up	AT4G38970	1.29406	RecName: Full=Fructose-bisphosphate aldolase 2, chloroplastic; Short=AtFBA2; Flags: Precursor [Arabidopsis thaliana]
24	up	AT4G36730	1.14093	RecName: Full=G-box-binding factor 1; Short=AtGBF1; AltName: Full=bZIP transcription factor 41; Short=AtbZIP41 [Arabidopsis thaliana]
24	up	AT1G23500	5.74211	RecName: Full=GDSL esterase/lipase At1g23500; AltName: Full=Extracellular lipase At1g23500; Flags: Precursor [Arabidopsis thaliana]
24	up	AT3G48460	1.06811	RecName: Full=GDSL esterase/lipase At3g48460; AltName: Full=Extracellular lipase At3g48460; Flags: Precursor [Arabidopsis thaliana]
24	up	AT1G78440	3.50212	RecName: Full=Gibberellin 2-beta-dioxygenase 1; AltName: Full=GA 2-oxidase 1; AltName: Full=Gibberellin 2-beta-hydroxylase 1; AltName: Full=Gibberellin 2-oxidase 1 [Arabidopsis thaliana]
24	up	AT1G30040	1.47381	RecName: Full=Gibberellin 2-beta-dioxygenase 2; AltName: Full=GA 2-oxidase 2; AltName: Full=Gibberellin 2-beta-hydroxylase 2; AltName: Full=Gibberellin 2-oxidase 2 [Arabidopsis thaliana]
24	up	AT1G02400	1.98412	RecName: Full=Gibberellin 2-beta-dioxygenase 6; AltName: Full=GA 2-oxidase 6; AltName: Full=Gibberellin 2-beta-hydroxylase 6; AltName: Full=Gibberellin 2-oxidase 6 [Arabidopsis thaliana]
24	up	AT2G27500	1.54662	RecName: Full=Glucan endo-1,3-beta-glucosidase 14; AltName: Full=(1->3)-beta-glucan endohydrolase 14; Short=(1->3)-beta-glucanase 14; AltName: Full=Beta-1,3-endoglucanase 14; Short=Beta-1,3-glucanase 14; Flags: Precursor [Arabidopsis thaliana]
24	up	AT1G23310	1.04972	RecName: Full=Glutamate--glyoxylate aminotransferase 1; Short=AtGGT2; AltName: Full=Alanine aminotransferase GGT1; AltName: Full=Alanine--glyoxylate aminotransferase GGT1; AltName: Full=Alanine-2-oxoglutarate aminotransferase 1 [Arabidopsis thaliana]
24	up	AT1G70580	1.00546	RecName: Full=Glutamate--glyoxylate aminotransferase 2; Short=AtGGT2; AltName: Full=Alanine aminotransferase GGT2; AltName: Full=Alanine--glyoxylate aminotransferase GGT2; AltName: Full=Alanine-2-oxoglutarate aminotransferase 2 [Arabidopsis thaliana]
24	up	AT1G09940	1.4835	RecName: Full=Glutamyl-tRNA reductase 2, chloroplastic; Short=GluTR; Flags: Precursor [Arabidopsis thaliana]
24	up	AT2G29480	6.73645	RecName: Full=Glutathione S-transferase U2; Short=AtGSTU2; AltName: Full=GST class-tau member 2; AltName: Full=Glutathione S-transferase 20 [Arabidopsis thaliana]
24	up	AT3G26650	1.08207	RecName: Full=Glyceraldehyde-3-phosphate dehydrogenase GAPA1, chloroplastic; AltName: Full=NADP-dependent glyceraldehydephosphate dehydrogenase A subunit 1; Flags: Precursor [Arabidopsis thaliana]
[truncated: 996 more rows]
