# Supplementary material for: Oligo-Carrageenan Kappa Increases Expression of Genes Encoding Proteins Involved in Photosynthesis, C, N, and S Assimilation, and Growth in Arabidopsis thaliana
Source: Int J Mol Sci. 2023 Jul 25;24(15):11894. doi: 10.3390/ijms241511894 (PMC10418774; doi:10.3390/ijms241511894)
Supplement: Supplementary file 1 [file ijms-24-11894-s001.zip › supplementary table S3.xlsx]

## Sheet: sup table S3
Supplemenmtary table S3. Up and down-regulated transcripts encodes genes related to cell wall biogenesis and inhibitors of growth
Hours	Locus	GO number	GO term	Description	Log FC
C12 vs T12	AT3G44990	GO:0042546	cell wall biogenesis	Xyloglucan endotransglucosylase/hydrolase protein 31	2.29854
	AT3G08500	GO:2000652	regulation of secondary cell wall biogenesis	Transcription factor MYB83	7.19504
	AT5G51890	GO:0009505	plant-type cell wall	Peroxidase 66	5.25308
	AT5G48920	GO:0009505	plant-type cell wall	TRACHEARY ELEMENT DIFFERENTIATION-RELATED 6	8.17681
C24 vs T24	AT1G14920	GO:0005515	protein binding	Similar to a putative transcription factor and transcriptional coactivators. Repressor of GA responses and involved in gibberellic acid mediated signaling. Member of the DELLA proteins that restrain the cell proliferation and expansion that drives plant growth. The protein undergoes degradation in response to GA via the 26S proteasome. GAI may be involved in reducing ROS accumulation in response …	-1.34815
	AT3G03450	GO:0010187	negative regulation of seed germination	Encodes a DELLA protein, a member of the GRAS superfamily of putative transcription factors. DELLA proteins restrain the cell proliferation and expansion that drives plant growth. Negative regulator of the response to GA in controlling seed germination. GA triggers the degradation of RGL2 protein in a process blocked by both proteasome inhibitors and serine/threonine phosphatase inhibitors. The p…	-2.21355
	AT5G51350	GO:0006468	protein phosphorylation	Encodes a receptor-like kinase MOL1 that represses secondary growth, the production of secondary vascular tissues.	-1.39379
